# Supplementary material for: PRTS: Predicting Single-Cell Spatial Transcriptomic Maps from Histological Images
Source: Research (Wash D C). 2025 Nov 6;8:0961. doi: 10.34133/research.0961 (PMC12589771; doi:10.34133/research.0961)
Supplement: Supplementary 1 — Figs. S1 to S9 Tables S1 to S6 [file research.0961.f1.zip]

Archive with 13 entries (13 files):
- S1.pdf
- S2.pdf
- S3.pdf
- S4.pdf
- S5.pdf
- S6.pdf
- S7.pdf
- S8.pdf
- S9.pdf
- Supplementary Table 1-4.xls
- Supplementary Table 5.xlsx
- Supplementary Table 6.xlsx
- Supporting Information.docx
