# Supplementary material for: PRTS: Predicting Single-Cell Spatial Transcriptomic Maps from Histological Images
Source: Research (Wash D C). 2025 Nov 6;8:0961. doi: 10.34133/research.0961 (PMC12589771; doi:10.34133/research.0961)
Supplement: Supplementary 1 — Figs. S1 to S9 Tables S1 to S6 [file research.0961.f1.zip › Supplementary Table 1-4.xls]

## Sheet: Sheet1
Explanation: This file includes four sheet tables, and the table explanations are as follows
Supplementary Table 1			List of predictable genes
Supplementary Table 2			Model performance indicators
Supplementary Table 3			the functions of the genes shown in the manuscript
Supplementary Table 4			Primary antibody information and Antigen Retrieval conditions

## Sheet: Supplementary Table 1
gene
Camk2n1
Snap25
Olfm1
Nrgn
Camk2a
Dnm1
Stxbp1
Sept5
Ptk2b
Ywhah
Scn1b
Rtn1
Nptxr
Slc17a7
Chn1
Syt1
Sncb
Syn1
Calm2
Clstn1
Cck
Atp1a1
Ptprn
Ppp3ca
Ndrg4
Arpp21
Mef2c
Kalrn
Ppp3r1
Gria2
Cadm3
Akap5
Rasgrp1
Cdk5r1
Atp2b2
Lingo1
Cyfip2
Tmem181a
Cabp1
Enc1
Cacna2d1
Nrxn1
Map2k1
Cnksr2
Cx3cl1
Stx1a
Camk4
Rnf112
Mical2
Mapk1
Dmtn
Prkar1b
Adgrb1
Nrn1
Ngef
Nell2
Pld3
Grin1
Fbxw7
Grin2b
Cacnb4
Syngap1
Cacnb3
Phyhip
Snca
Cap2
Chgb
Pgm2l1
R3hdm1
Rims1
Pcsk2
Arhgap32
Rgs4
Arhgef9
Sgtb
Homer1
Osbpl1a
Celf5
Kctd1
Sh3gl2
Scn2a
Hpca
Syn2
C1qtnf4
Brinp1
Rab15
Rbfox3
Ctxn1
Zbtb18
Gabra1
Fam81a
Cacna1b
Lmo4
Ttc9b
Gas7
Negr1
Sv2b
Cyp46a1
Phf24
Plcb1
Rasgrf2
Gda
Camk1d
Cdk17
Plk2
Egr1
Frrs1l
Lamp5
Car10
Ppp1r9a
Arfgef3
Dgkz
Mmd
Inka2
Slc12a5
Grin2a
Slc8a2
Mal2
Ak5
Camkk1
Pdp1
Kctd16
Egr3
Syt13
Tusc3
Nlk
Slc39a10
Stk32c
Sipa1l1
Rragd
Fam131a
Unc13a
Pgbd5
Rasd2
Unc5a
Tuba4a
Pcdhgc5
Gucy1b1
Lrrc7
Rbfox1
Kcnj4
Sorl1
St3gal5
Btbd8
Tiam1
Wasf1
Ryr2
Apba2
Add2
Arhgef25
Erc2
Prmt8
Icam5
Kcnip2
Calb1
Golga7b
Arhgap20
Gpr26
Kcnt2
Stxbp5l
Arpp19
Kcnh7
Nedd4l
Baiap2
Mmp17
Pip5k1c
Ptprj
Matk
Rasl11b
Rtn4r
Sorbs2
Kcnq5
Bhlhe40
Rgs7
Cdkl5
Nptx1
Vstm2l
Slc2a3
Lmo3
Tmem132a
Itpka
Jdp2
Il34
Dgkb
Chrm1
Rasl10a
Camkk2
Dpf1
Cacng3
Kcnh1
Dlgap2
Kcnv1
Cpne6
Iqsec2
Tbr1
Actn1
Slc30a3
Igfbp6
Tafa2
Rtn4rl1
Sphkap
Ap3m2
Gpr158
Rimbp2
Kcnab3
Coro1a
Synpr
Ppp1r1b
Mrtfb
Sel1l3
Rasgef1b
Gabrg2
Chst1
Kcnj6
Pitpnm2
Lmtk2
Plppr4
Mpp3
Cacna1e
Hace1
Ano3
Cacna1i
Cobl
Arc
Ppfia2
Tbc1d30
AI593442
Nol4
Gprin1
Svop
Tmem178
Osbp2
Cinp
Sprn
Ccsap
Cux1
Lgi1
Hivep2
Lzts1
Plxnd1
Ephx4
Brinp2
Tafa1
Nuak1
B4galnt1
Lrrk2
Lzts3
Ptprk
Fbxo34
Synpo
Fhl2
Prkca
Ppm1l
Map3k5
Nrg3
Kcnj9
Ankrd34a
Kcnj3
Acsl4
Ddit4l
Grasp
Olfm2
Rilpl1
Epha4
Fmnl1
Fhod3
Slitrk1
Gtdc1
Fcho1
Herc3
Lyst
Kcnf1
Bhlhe22
Fam171a2
Rorb
Igsf9b
Numbl
Cacna2d3
Kcnh5
Dnajb5
Mgat5b
Mtfp1
Faah
Mlip
Speg
Spata2l
Rgl1
Ackr1
Dusp14
Neurod2
Slc7a4
C1ql3
Map9
Tenm4
Zdhhc8
Ttl
Ier5
Lrfn5
Plch2
Mtcl1
Satb2
Tesc
Sema4f
Kcnh3
Nyap2
Tmem132d
Lratd1
Lrrc4c
Arhgap10
Slitrk4
Robo2
Anxa11
Gfod1
Rab40b
Cnih3
Adgrb3
Fxyd7
Gabrd
Foxg1
Prrt2
Gpr88
Gfra2
Raph1
Unc13b
Tanc2
Lancl2
Pdzrn3
Acsl5
Csmd1
Pip4k2c
Dclk3
Limd2
Sidt1
Igfn1
Syt16
Kcnb1
Syt17
Smpd4
St8sia5
Galt
Neurod6
Prkaa2
Creg2
Arhgap33
Ing2
Ptprt
Grm2
Pknox2
Ubtd2
Mamld1
Plcxd2
Cntn4
Crtac1
Gsg1l
Tmem145
Mtmr12
Dact2
Dusp6
Dgkh
Armcx5
Lrrtm4
Numb
Foxp1
Brinp3
Lrrc57
Unc5d
Rassf3
Prdm8
Rprml
Tmem63c
Lrfn1
Cacna1a
Hecw1
Mapk11
Lingo2
Fam241b
Cux2
Ttll11
Epop
Nptx2
Emx1
St6gal2
Cntn3
Pcdhac2
Hs6st3
Syndig1
Cpne4
Nab2
Rin1
Cpne5
Scube1
Mtus2
Fam189a1
Doc2a
Cdh22
Eml5
Lmo7
Slc7a8
Pak7
Bdnf
Osbpl10
Efna5
Rprm
Fnip1
Ankrd33b
Coch
Slc16a7
Sema3a
Epha10
Pde7b
Glcci1
Adgrl2
Chrm3
Tnnc1
Efna3
Asphd1
Ccdc3
Mfsd4a
Flrt2
Necab3
Csrnp2
Sowaha
Kcns1
Fstl4
Dlk2
Slit3
B3galt1
Tiam2
Atf6
Neurod1
Slc24a4
Myo16
Gal3st3
Crhr1
Gipc1
Dkkl1
Csmd2
Ipcef1
Nwd2
Smad3
Trhde
Prr16
Cdh12
Fam78b
Extl1
Wscd2
Cdc40
Siae
Wee1
Plk5
Syt14
Sestd1
Lsm11
Abcc8
Vwa5b2
Kcns2
Cckbr
Il1rapl1
Cadps2
Col19a1
Klf16
Otub2
Pamr1
Enpp2
Rspo3
Lrrc4
Acvr1c
Tshz3
Tmem198
Stard8
Hecw2
Rasgef1c
Htr2a
Sparc
Mag
Cldn11
Mal
Trf
Apod
Ptgds
Mobp
Mbp
Plp1
Gprasp2
Akt1s1
Sfr1
Slc4a10
Raf1
Lztr1
Stx16
Arl6ip1
Ppm1e
Ap2s1
Usp33
Sgk1
Trp53bp1
Kif1bp
Tmeff2
Rab18
Aatk
Napg
Psmc1
Hdac3
Gabrb3
Hars
Sugp2
Scg2
Hap1
Slc24a2
Dync1i2
Akap8l
Etnk1
Tubb4a
Bin1
Snhg11
mt-Co2
Babam1
Epha6
Kcnk9
Pdcd7
Shisa7
Drosha
Scrn1
Ogdhl
Grsf1
Mzt1
Tcea1
Cntnap1
Stim2
Nudcd3
Sugt1
Ccdc136
Usp46
Srsf11
Ppip5k1
Psmb6
Kcnc1
Rbm25
Rabggtb
Ap1g1
Ppa1
Lancl1
Sgsm3
Camta2
Syt4
Lztfl1
Rnf227
Zgpat
Iffo1
Denr
Megf8
Safb
Dmxl2
Bbs4
Bri3bp
Snph
Atp2b3
Ablim2
Ss18l1
Gria4
Ice1
Slc30a9
Osbpl8
Fam155a
Celsr2
Igsf8
Lmtk3
Rit2
Tacc1
Cox6b1
Gabrb2
Atf2
Tmem191c
Ndufs3
Pclo
Ppp1r1a
Gnl3l
Cdadc1
Tspoap1
Rbbp7
Dnajc6
Pfkl
Bmerb1
Sbno1
Adam23
Trio
Aff4
Gucy1a2
Mast3
Rnmt
Plppr2
Slc25a12
Klhl2
Lcmt1
Trim35
Ola1
Scamp1
Retreg2
Nbea
Celf3
Stx7
Cdk14
Lysmd2
Lrp11
Pnisr
Crmp1
Kifc2
Adgrl1
Itpr1
Kcnab2
Clcn4
R3hdm4
Mycbp2
Actr1b
Rasgef1a
Cend1
Psip1
Dnaja1
Cadps
Srpk2
Kcnc3
R3hdm2
Fam49b
Tcaf1
Necap1
Haghl
Glrb
Kcnma1
Vgf
Ahi1
Kcnq2
Zmat2
C2cd2l
Prkce
Gria1
Dbn1
Stk25
Hspa12a
Rasgrf1
Cacng8
Stmn2
Atxn10
Ppp3cb
Nsg2
Bex2
Atp9a
Nsf
Atp6v1c1
Ttc3
Thy1
Atp6v0a1
mt-Co3
mt-Atp6
mt-Co1
Uchl1
Ncdn
Pcp4
Atp2b1
Camkv
Lrp1b
Peg3
Rogdi
Camk2b
Ndn
Ly6h
Zcchc18
Syt7
Pnmal2
Rap1gap
Disp2
Prkcg
Ccdc85a
Caly
Kcnab1
Sez6l
Scn3b
Ntrk3
Gng2
Gria3
Epha7
Tmem130
Prkcd
Ache
Unc80
Ptpn3
Tub
Resp18
Wipf3
Sema5a
Cacna1c
Tbce
Galnt17
Grm1
Grik2
Nrsn2
Tspyl2
Cttnbp2
Dpp6
Amotl1
Sez6
Lrrn2
Nos1ap
Samd5
Pnck
Ttc19
Kcnd2
Arhgap12
Adam11
Cacna1g
Nt5dc3
Cacna1d
Cnih2
Cpne7
Cit
Galnt16
Vps13c
Tmem25
Tro
Slc17a6
Nell1
Slc24a3
Necab2
Kcnc2
Iqgap2
Slit1
Epha5
Arhgap39
Chga
Lrrfip1
Tcf7l2
Rasd1
Ociad2
Memo1
Wfs1
Nr3c2
Clstn2
Ampd2
Dagla
Nktr
Celsr3
Prkag2
Cdh8
Calb2
Plxna4
B4galnt4
Hook1
Cacnb2
Gabra4
Cacna1h
Gabra5
Prmt2
Plcb4
Ntng1
Zcchc12
Nvl
Ppfia4
Syt3
Rgs8
Plekhg5
Zranb2
Prox1
Me3
Rreb1
Slc7a14
L1cam
Iglon5
Zmym3
Dapk1
Sipa1l3
Sstr4
Baiap3
Rundc3b
Rab36
Spaca6
Rhbdl1
Galnt9
Gpc1
Tanc1
Bcl11b
Thyn1
Rapgefl1
Sema3e
Carmil3
Actl6b
Eml6
Nin
Trim46
Bex1
Sema4g
Ppp4r4
Hdac6
St6galnac5
Osbpl6
Inha
Wdr6
Slc6a7
Plekhg1
Hs6st2
Cplane1
Coro6
Rgs11
Crocc
Slitrk5
Ptpro
Pcdh20
Vat1l
Synpo2
Klhdc10
Plekha6
Nup93
Csf2ra
Dhx33
Zic1
Rab9b
Hectd2
Itga7
Slc9a7
Olfm3
Ece2
Gtf2ird1
Slf2
Tmem41a
Stxbp2
Cygb
Tmem150c
Kcnip4
Cachd1
Foxp2
Uggt2
Dgkg
Klhl3
Dennd6b
Ccdc30
Cbln1
Ttc4
Tnnt1
Dgkq
Ngrn
Cabp7
Chid1
Scn3a
Anapc4
Snapc4
Ssh3
Trit1
Zkscan16
Srrm3
Rgs16
Prpf40b
Mdn1
Ripor2
Xkr4
Abcg4
Shisal1
Amy1
Pxdn
Orai2
Tctn3
Agbl4
Atp8a2
Grm4
Pcbp3
Galnt18
Lrch1
Fndc5
Focad
Unc79
Ypel4
Fibcd1
Minar2
Cbln2
Ramp3
Zfr2
Itga3
Patj
Slitrk3
Trpc4
Zmat4
Vezt
Cbln4
Gmpr
Oprl1
Parp8
Mctp1
Doc2b
Lrrc73
Zkscan2
C1ql2
Kcna4
Rpusd3
Dgat2
Adarb2
N4bp2l1
Zdhhc22
Rab37
Cers4
Ksr1
Apex2
Frmpd4
Rbms3
Lhfpl3
Shisa9
Npr2
Shisa6
Rapgef6
Shox2
Chrna4
Clvs1
Myt1
Slc45a1
Lrrc45
Sv2c
Slc4a7
Grik3
Cntnap2
Gpx3
Csmd3
Ptpru
Tspan33
Stx3
Slc25a14
Nhsl2
Dscam
Eif2d
Syn3
Clvs2
Slc9a1
Erich3
Osbpl3
Rars2
Plppr3
Col25a1
Trub1
Slc2a6
Nrip2
Serpina3n
Kcnd3
Pkp2
Sertm1
Klhl22
Entpd6
Abhd12b
Cst3
Tunar
Grin2d
Plekha7
Slc39a6
Pcdh8
Cacna2d2
Hsf4
Pnma3
Olfml2b
Pcgf6
Lmo1
Rnf128
Zfp692
Pde9a
Slc6a15
Lrwd1
Slc35f3
Ablim3
Zfp804a
Usp36
Cnst
Nrp2
Sdk2
Apoe
Sparcl1
Slc6a11
Slc1a3
Plpp3
Gpr37l1
Bcan
Gja1
Kif5a
Tef
Dctn6
Arl8a
Dnaja2
Wdr47
Hsp90b1
Kctd13
Pip4p1
Ndufa5
Auts2
Ndufs2
Srebf2
Ubp1
Cyc1
Fam219a
Eif1b
Ilrun
Ndrg2
Lnpep
Soga3
Alg2
B4galt6
Eif4g2
Rraga
Sel1l
Dtx3
Ubr3
Car2
Cops9
Sirt2
Ap1s1
Trim2
Selenop
Ddost
Stt3b
Dync1h1
Tuba1b
mt-Nd3
Clip3
Pacsin1
Pkm
Ndufb10
Glul
Camk2d
Mapk8ip1
Clstn3
Hacd3
Gpr162
Ids
Atp6v1g1
Pebp1
Ptn
Usp22
Stmn4
Mapre3
Lrrc4b
Srcin1
Tpt1
Gap43
Psap
Qk
Fbxl16
Ldhb
Dctn2
Atp1b2
Dlgap1
Tpi1
Sort1
Rhob
Prkaca
Sirpa
Tmod2
Atpif1
Gls
Gpm6b
Atp1a2
Macf1
Ttyh1
Cd81
Nsg1
Celf2
Mt1
Ppp2r1a
Clu
Itfg1
Syt11
Ppp1r9b
Akt3
Sez6l2
Aplp1
Sept7
mt-Nd2
mt-Nd1
Tia1
Tma7
Snu13
Tmem151a
Astn1
Casc4
Mef2d
Vcp
Alcam
Ogt
Fth1
Ugt8a
Cryab
Gatm
Cnp
Sept4
Tspan2
Qdpr
Phldb1
Mog
Ermn
Plekhb1
Efnb3
Pllp
Gjc3
Dbndd2
Ppp1r14a
Ttyh2
Slc44a1
Slain1
Csrp1
Myrf
Ddr1
Fnbp1
Ndrg1
Il33
Fa2h
Tmem63a
Opalin
Gpr37
Cmtm5
Gna12
Gsn
Scd2
Carhsp1
Tmbim1
Bcas1
Tmem88b
Hapln2
Rab31
Ppp1r16b
Aspa
Sox10
Abca2
Plekhh1
Cntn2
Slc12a2
Gltp
Gprc5b
Sec14l5
Arrdc3
Plaat3
Rnf13
Phlpp1
Erbin
Cd9
Nkain1
Arhgap23
Car14
Tsc22d4
Esrra
Rhobtb2
Cdipt
Ppp2r5d
Tesk1
Tmem9
Lrrn3
Nme1
Fgf14
Mob4
Arhgap1
Plxna1
Slc4a3
Eid2
Ndufaf5
Asap1
Rap2b
Scai
Ccn3
Hectd1
Kcnt1
Ehd3
Necab1
Slc9a6
Nat14
Plxna2
Btbd1
Morf4l2
Lpin2
Camsap1
Sgsm2
B4galt5
Tenm2
Casd1
Armcx1
Cul2
Bcl11a
Slc23a2
Reep1
Atxn1
Gabra3
Adcyap1r1
Fem1b
Zfp385b
Dock4
Cnr1
Etl4
Zdhhc2
Arhgef17
Elavl2
Ehbp1
Adcy2
Khdrbs2
Tsr2
Smyd2
Pbx1
Cry2
Nmt2
Lrrc49
Ripor1
Gmps
Igfbp4
Eftud2
Map3k10
Clip1
Flot1
Lpcat4
Ube2o
Elfn2
Chchd6
Ddx42
Atcay
Pgk1
Fgf13
Col4a1
Ssx2ip
Fam169a
Rasl10b
Srpk1
Insyn1
Mfn2
Kif2a
Slc4a8
Tmtc1
Pdlim7
Helz
Mcf2l
Crtc1
Aifm3
Ocrl
Tceal3
Pam
Ak4
Ncan
Kbtbd11
Cdk9
Dipk1b
Plcl2
Flot2
Robo1
Ctnnd2
Gdap1l1
Ccdc39
Nop56
Fxyd6
Meaf6
Samm50
Mark1
Rnf41
Satb1
Fbxo3
Nap1l2
Rpgr
Src
Zc2hc1a
Ogfod1
Lrtm2
Neto1
Psma1
Pde4a
Rab11a
Arhgap26
Rap1gap2
Pde1a
Acvr1b
Esyt2
Myrip
Macrod2
Asns
Stoml1
Zfp428
Sobp
Snn
Map3k9
Gnaz
Cryzl1
Adar
Gpcpd1
Nceh1
Fndc4
Fyttd1
Mtpn
Pde1b
Stum
Fam126b
Pcnx
Bhlhb9
Anxa6
Ahdc1
Rab24
Fam3c
Fzd3
Ap3b2
Umad1
Map2k4
Mras
Ssu72
Ccny
Fat3
Lrrc59
Kcnk1
Ralyl
Fnbp1l
Hdac4
Sms
Lonrf2
Med12l
Ptpn5
Pdxp
Adgrl3
Parp6
Ptprg
Pitpnm1
Ldha
Gdap1
Sgip1
Tnfrsf21
Sae1
Nr1d1
Ncoa7
Mpped1
Rab3b
Ppp2r2b
Fabp3
Dusp8
Cbx6
Fam163b
Dner
Hcn1
Cops7a
Vstm2a
Mapk8ip2
Chl1
Ergic1
Pkia
Hprt
Oaz2
Cep170b
Ly6e
Arhgef4
Rell2
Rapgef2
Syngr3
Shank1
Map11
Tceal5
Tnks1bp1
Rapgef5
Kdm7a
Atp8b2
Penk
Fut9
Rims3
Dock3
Trp53i11
Pcdh7
Sh2d5
Bend6
Ntm
Cnot7
Sept11
Asphd2
Yaf2
Dpp10
Afg3l2
Adgrb2
Wnk2
Arfgap1
Mest
Ugcg
Kcnmb4
Diras2
Sema6b
Gucy1a1
Dab1
Amigo1
Atrnl1
Caln1
Rcn2
Itsn1
Ica1
Stxbp5
Fam8a1
Cox5a
Grm5
Jph3
Pnmal1
Sumo1
Baalc
Tomm40
Scn1a
Dlgap3
Chd5
Gnb5
Chd3
Ina
Znrf1
Anxa7
Dzank1
Ip6k2
Sgsm1
Dcaf7
Nmnat2
Hlf
Evl
Ccdc92
Nefm
Slc25a22
Trim32
Serp2
Sec23a
Ube2m
St8sia3
Jpt1
Tmx4
Spryd3
Uhrf1bp1l
Car11
Begain
Tmem35a
Dkk3
Dlg3
Nfe2l1
Smim13
Usp14
Epb41l1
Ndufa4
Cmas
Adam22
Ndufb6
Micu3
Ptp4a3
Mboat7
Rangap1
Ckmt1
Slc2a13
Hk1
Pdcd4
Plec
Reep2
Trak1
Map3k12
Susd4
Serpini1
Tspan13
Sybu
Trim9
Shank2
Shank3
Tomm70a
Pja1
Tubb5
Idh3a
Ildr2
Bmpr2
Kifap3
Dlgap4
Magee1
Reps2
Actr3b
Pianp
Ttc7b
Grik5
Klc2
Ube2ql1
Pgrmc1
Syt5
Ak1
Tspyl1
Rtca
Ttyh3
Ddx24
Capzb
Ap1ar
Tmem38a
Myt1l
Nat8l
Rusc1
Dnm1l
Sdcbp
Tnpo2
Dnajc5
Gabbr2
Atxn7l3
Spin1
Abhd8
Efhd2
Pcdh1
Podxl2
Tubb3
Got2
Fam49a
Nlgn2
Ddn
Vxn
Slc25a3
Opcml
Akap6
Sh3glb2
Pi4ka
Atp2b4
Pfkm
Inpp4a
Cacnb1
Psd
Flywch1
Chchd10
Cdk5r2
Agtpbp1
Rbfox2
Nrcam
Elmod1
Fgf12
Tnik
Prepl
Cplx2
Cplx1
Got1
Ensa
Sfxn3
Ncs1
Myh10
Grina
Scn8a
Madd
Cmip
Napb
Adcy1
Tpm1
Atp6v0c
Stau2
Nrsn1
Camk2g
Scn2b
Rgs7bp
Snap47
Gaa
Atp6v1d
Pja2
Synj1
Otub1
Snap91
Sept3
Rnf14
Pde2a
Pfkp
Rab3c
Agap3
Aak1
Cbarp
Stmn3
Syngr1
Sptbn2
Slc6a17
Scg5
2025-03-06
Bex3
Spock2
Trim37
Mapk10
Tmem59l
Nckap1
Stx1b
Agap2
Prkcb
Nefl
Tspyl4
Ndrg3
Hpcal4
Pitpna
Ptprn2
Nptn
Tagln3
Sult4a1
Ncald
Mllt11
Impact
Tubb2a
Lrp1
Abr
Tsc22d1
Atp6v1g2
Syne1
Gabarapl1
Gprasp1
Khdrbs3
Map2
Strbp
Dlg4
Cadm2
Habp4
Dclk1
Sptan1
Pfn2
Zwint
Ptprs
Rundc3a
Atp6v1e1
Calm1
Vsnl1
Atp1a3
Ptms
Basp1
Mdh1
Atp6v1a
Rab6b
Eno2
Rab3a
Syp
Tspan7
Vamp2
Itm2c
Map1b
Maged1
Ndfip1
Arf3
Ywhag
Snrpn
Atp6v1b2
Gpm6a
Eef1a2
Atp1b1
Calm3
Atad1
Srsf1
Rab2a
Ubqln1
Ppp2ca
Arpc1a
Kctd17
Kif5c
Hdac11
Schip1
Pabpn1
Timm8b
Kidins220
Cap1
Atp6ap1
Itm2b
Tmsb4x
Sf3b1
Grcc10
Rab5a
Cdip1
Zfp445
Pcdh9
Dnajc7
Dync1li2
Sqstm1
Add1
Map6
Akap11
Cltb
Mapk8ip3
Rsrp1
Atp6v0b
Ubqln2
Atp6ap2
Ddx17
Atxn2l
Hnrnpk
Ociad1
Zfp451
Arfgef1
Luc7l3
Park7
Ift57
Nfasc
Cdc37l1
Kpna1
Ube2e2
Phf20l1
Ubtf
Ttc14
Idh3g
Napa
Lsm14b
Gde1
Hras
Ank3
Reep5
Stip1
Mtch1
Akr1a1
Eif4a2
Ywhae
Aldoa
Rtn3
Pcsk1n
mt-Nd4l
Rtn4
Atp2a2
Selenow
Igf2
Ahnak
Mgp
Fn1
Igfbp2
Nnat
Vtn
Rbp1
Nbl1
Timp3
Isyna1
Slc6a20a
Aldh1a2
Itm2a
Col1a2
Vim
Slc13a4
Slc22a8
Aebp1
Ndufa6
Rph3a
Stx12
Rab11fip4
Phactr1
Ppm1a
Sdhb
Vti1b
Gtf2h5
Ypel3
Cspg5
Igip
Man2a2
Cntn1
Ncam1
Ddx1
Hsph1
Hsp90ab1
Zfr
Pafah1b1
Rheb
Lpgat1
Prdx5
Mff
Ahsa1
Myo5a
Oxr1
Rnf11
Dst
Hcn2
Thra
Ap2b1
Cand1
Rabep1
Cacng7
Ppp2r2c
Slc25a23
Jph4
Rap1gds1
Apc
Sv2a
Rabgap1l
Sept8
Klc1
Phyhipl
Clta
Acot7
Eid1
Ywhab
Sod2
Mapt
Pak1
Hsbp1
Uhmk1
Strn4
Atp6v0e2
Cfl1
Purb
Cadm1
Scamp5
Atp8a1
Prkacb
Tecr
Nudt3
Zfp365
Hsp90aa1
Dpysl2
Nrxn2
Apbb1
Gabarapl2
Ap2m1
Prnp
Gabbr1
Slc8a1
Atp6v1h
Cox7b
Stub1
Atp6v0d1
Hspa8
Cadm4
Chchd2
Dctn1
Uqcrc1
Map1a
Rab6a
Mlf2
Rufy3
Gnao1
Cds2
Nap1l5
Slc22a17
Tmem30a
Kif1a
Gdi1
Dynll2
Tuba1a
Stmn1
Serinc1
Igfbp5
Ttr
Clic6
Col9a3
Ecrg4
Kl
Stk39
Slc4a2
mt-Nd5
Cd63
Ace
Bsg

## Sheet: Supplementary Table 2
			Table S2 Model performance indicators
			Accuracy	0.8139
			Recall	0.8005
			Precision	0.2409
			F1 Score	0.37
			Coefficient of Determination	0.1719

## Sheet: Supplementary Table 3
Ache	Enables acetylcholinesterase activity; identical protein binding activity; and laminin binding activity. Involved in positive regulation of cold-induced thermogenesis. Acts upstream of or within several processes, including acetylcholine catabolic process; acetylcholine receptor signaling pathway; and regulation of receptor recycling. Located in several cellular components, including basement mem…															https://www.alliancegenome.org/gene/MGI:87876			Version: 8.1.0 Date: Sat Apr 19 2025
Bex3	Enables death receptor binding activity and molecular function inhibitor activity. Involved in negative regulation of protein ubiquitination. Acts upstream of or within extrinsic apoptotic signaling pathway via death domain receptors. Located in cytosol. Is expressed in several structures, including genitourinary system; gut; liver; nervous system; and sensory organ. Orthologous to human BEX3 (br…															https://www.alliancegenome.org/gene/MGI:1338016			Version: 8.1.0 Date: Sat Apr 19 2025
Cacnb3	Predicted to enable calcium channel regulator activity; high voltage-gated calcium channel activity; and protein kinase binding activity. Acts upstream of or within T cell receptor signaling pathway. Part of voltage-gated calcium channel complex. Is expressed in several structures, including alimentary system; eye; genitourinary system; hemolymphoid system gland; and nervous system. Orthologous t…															https://www.alliancegenome.org/gene/MGI:103307			Version: 8.1.0 Date: Sat Apr 19 2025
Camk2b	Enables calcium/calmodulin-dependent protein kinase activity. Involved in regulation of neuron migration. Acts upstream of or within several processes, including G1/S transition of mitotic cell cycle; modulation of chemical synaptic transmission; and protein phosphorylation. Located in cytosol; postsynaptic density; and spindle midzone. Is expressed in several structures, including alimentary sys…															https://www.alliancegenome.org/gene/MGI:88257			Version: 8.1.0 Date: Sat Apr 19 2025
Cst3	Predicted to enable several functions, including amyloid-beta binding activity; cysteine-type endopeptidase inhibitor activity; and identical protein binding activity. Predicted to be involved in several processes, including negative regulation of blood vessel remodeling; negative regulation of extracellular matrix disassembly; and negative regulation of metabolic process. Located in collagen-con…															https://www.alliancegenome.org/gene/MGI:102519			Version: 8.1.0 Date: Sat Apr 19 2025
Dbn1	Predicted to enable actin filament binding activity; cytoskeletal motor inhibitor activity; and profilin binding activity. Involved in several processes, including positive regulation of dendritic spine morphogenesis; positive regulation of receptor localization to synapse; and positive regulation of synaptic plasticity. Acts upstream of or within several processes, including cell communication b…															https://www.alliancegenome.org/gene/MGI:1931838			Version: 8.1.0 Date: Sat Apr 19 2025
Enpp2	Enables alkylglycerophosphoethanolamine phosphodiesterase activity; lysophospholipase activity; and metal ion binding activity. Involved in phosphatidylcholine catabolic process. Acts upstream of or within phospholipid metabolic process. Located in extracellular space. Is expressed in several structures, including alimentary system; central nervous system; genitourinary system; limb; and sensory …															https://www.alliancegenome.org/gene/MGI:1321390			Version: 8.1.0 Date: Sat Apr 19 2025
Fxyd6	Predicted to enable sodium channel regulator activity. Predicted to be involved in positive regulation of sodium ion export across plasma membrane. Is active in glutamatergic synapse; postsynaptic membrane; and presynaptic membrane. Is expressed in genitourinary system; heart valve; and nervous system. Orthologous to several human genes including FXYD6 (FXYD domain containing ion transport regula…															https://www.alliancegenome.org/gene/MGI:1890226			Version: 8.1.0 Date: Sat Apr 19 2025
Gja1	Enables several functions, including beta-tubulin binding activity; glutathione transmembrane transporter activity; and scaffold protein binding activity. Involved in several processes, including cellular response to amyloid-beta; glutamate secretion; and positive regulation of cold-induced thermogenesis. Acts upstream of or within several processes, including cell communication by chemical coupl…															https://www.alliancegenome.org/gene/MGI:95713			Version: 8.1.0 Date: Sat Apr 19 2025
Igfbp6	Predicted to enable fibronectin binding activity; identical protein binding activity; and insulin-like growth factor binding activity. Predicted to be involved in cell migration; positive regulation of stress-activated MAPK cascade; and regulation of insulin-like growth factor receptor signaling pathway. Located in collagen-containing extracellular matrix and extracellular space. Is expressed in …															https://www.alliancegenome.org/gene/MGI:96441			Version: 8.1.0 Date: Sat Apr 19 2025
Kcnd2	Enables A-type (transient outward) potassium channel activity and voltage-gated monoatomic ion channel activity involved in regulation of postsynaptic membrane potential. Involved in several processes, including locomotor rhythm; neuronal action potential; and potassium ion transmembrane transport. Located in dendritic spine; neuronal cell body; and plasma membrane. Part of voltage-gated potassiu…															https://www.alliancegenome.org/gene/MGI:102663			Version: 8.1.0 Date: Sat Apr 19 2025
Lrp1b	Enables low-density lipoprotein particle receptor activity. Acts upstream of or within in utero embryonic development. Located in membrane. Is expressed in several structures, including adrenal medulla; central nervous system; and eye. Human ortholog(s) of this gene implicated in gastrointestinal system cancer (multiple); lung disease (multiple); and melanoma. Orthologous to human LRP1B (LDL rece…															https://www.alliancegenome.org/gene/MGI:2151136			Version: 8.1.0 Date: Sat Apr 19 2025
Mbp	Enables calmodulin binding activity and protease binding activity. Acts upstream of or within several processes, including myelination; response to toxic substance; and sensory perception of sound. Located in several cellular components, including compact myelin; internode region of axon; and neuronal cell body. Part of protein-containing complex. Is expressed in several structures, including cen…															https://www.alliancegenome.org/gene/MGI:96925			Version: 8.1.0 Date: Sat Apr 19 2025
Minar2	Predicted to enable cholesterol binding activity. Acts upstream of or within several processes, including exploration behavior; inner ear receptor cell differentiation; and sensory perception of sound. Located in lysosomal membrane. Is active in endoplasmic reticulum and stereocilium. Is expressed in several structures, including cochlea; cochlear ganglion; lung; spleen; and telencephalon. Used t…															https://www.alliancegenome.org/gene/MGI:2442934			Version: 8.1.0 Date: Sat Apr 19 2025
Nbl1	Enables BMP binding activity and morphogen activity. Involved in several processes, including determination of dorsal identity; negative regulation of monocyte chemotaxis; and sequestering of BMP in extracellular matrix. Acts upstream of or within negative regulation of BMP signaling pathway; neuron projection morphogenesis; and positive regulation of neuron differentiation. Predicted to be activ…															https://www.alliancegenome.org/gene/MGI:104591			Version: 8.1.0 Date: Sat Apr 19 2025
Ncald	Predicted to enable calcium ion binding activity; clathrin binding activity; and cytoskeletal protein binding activity. Acts upstream of or within calcium-mediated signaling and regulation of systemic arterial blood pressure. Is expressed in several structures, including alimentary system; eye; genitourinary system; immune system; and nervous system. Orthologous to human NCALD (neurocalcin delta)…															https://www.alliancegenome.org/gene/MGI:1196326			Version: 8.1.0 Date: Sat Apr 19 2025
Ncam1	Predicted to enable LRR domain binding activity and phosphatase binding activity. Involved in commissural neuron axon guidance; epithelial to mesenchymal transition; and regulation of semaphorin-plexin signaling pathway. Acts upstream of or within several processes, including homotypic cell-cell adhesion; positive regulation of calcium-mediated signaling; and regulation of exocyst assembly. Locat…															https://www.alliancegenome.org/gene/MGI:97281			Version: 8.1.0 Date: Sat Apr 19 2025
Ncdn	Involved in neuron projection development and regulation of postsynaptic neurotransmitter receptor internalization. Acts upstream of or within bone resorption. Located in neuron projection. Is active in glutamatergic synapse and postsynapse. Is expressed in several structures, including central nervous system; dorsal root ganglion; femur; and tendon. Orthologous to human NCDN (neurochondrin). [pr…															https://www.alliancegenome.org/gene/MGI:1347351			Version: 8.1.0 Date: Sat Apr 19 2025
Ndrg2	Acts upstream of or within negative regulation of ERK1 and ERK2 cascade; negative regulation of vascular associated smooth muscle cell proliferation; and regulation of cytokine production. Located in cytoplasm and nucleus. Is expressed in several structures, including alimentary system; central nervous system; genitourinary system; musculoskeletal system; and sensory organ. Orthologous to human N…															https://www.alliancegenome.org/gene/MGI:1352498			Version: 8.1.0 Date: Sat Apr 19 2025
Nptx2	Predicted to enable carbohydrate binding activity and metal ion binding activity. Acts upstream of or within associative learning. Is active in presynapse. Is expressed in embryo; gut endoderm; and heart. Orthologous to human NPTX2 (neuronal pentraxin 2). [provided by Alliance of Genome Resources, Apr 2025]															https://www.alliancegenome.org/gene/MGI:1858209			Version: 8.1.0 Date: Sat Apr 19 2025
Ogt	Enables chromatin DNA binding activity and protein O-acetylglucosaminyltransferase activity. Involved in several processes, including circadian regulation of gene expression; positive regulation of cold-induced thermogenesis; and regulation of primary metabolic process. Acts upstream of or within protein O-linked glycosylation. Is active in glutamatergic synapse and nucleus. Is expressed in sever…															https://www.alliancegenome.org/gene/MGI:1339639			Version: 8.1.0 Date: Sat Apr 19 2025
Olfm1	Involved in neuronal signal transduction and regulation of axon extension. Located in several cellular components, including axonal growth cone; neuronal cell body; and synaptic membrane. Part of AMPA glutamate receptor complex. Is active in glutamatergic synapse. Is extrinsic component of postsynaptic density membrane. Is expressed in several structures, including central nervous system; embryo …															https://www.alliancegenome.org/gene/MGI:1860437			Version: 8.1.0 Date: Sat Apr 19 2025
Pcp4	Enables calmodulin binding activity. Predicted to be involved in several processes, including negative regulation of neuron apoptotic process; positive regulation of CAMKK-AMPK signaling cascade; and positive regulation of dopamine secretion. Predicted to be located in axon and neurofilament. Predicted to be part of protein-containing complex. Predicted to be active in cytoplasm. Is expressed in …															https://www.alliancegenome.org/gene/MGI:97509			Version: 8.1.0 Date: Sat Apr 19 2025
Pde2a	Enables several functions, including 3',5'-cyclic-nucleotide phosphodiesterase activity; GAF domain binding activity; and cyclic nucleotide binding activity. Involved in several processes, including cGMP catabolic process; cellular response to mechanical stimulus; and negative regulation of cGMP-mediated signaling. Acts upstream of or within circulatory system development and regulation of nitric…															https://www.alliancegenome.org/gene/MGI:2446107			Version: 8.1.0 Date: Sat Apr 19 2025
Plch2	Enables phospholipase C activity. Acts upstream of or within phosphatidylinositol metabolic process. Located in plasma membrane. Is expressed in several structures, including alimentary system; central nervous system; integumental system; lower urinary tract; and sensory organ. Orthologous to human PLCH2 (phospholipase C eta 2). [provided by Alliance of Genome Resources, Apr 2025]															https://www.alliancegenome.org/gene/MGI:2443078			Version: 8.1.0 Date: Sat Apr 19 2025
Pnmal2	Is expressed in central nervous system; diaphragm; limb segment; skeletal musculature; and tail paraxial mesenchyme. Orthologous to human PNMA8B (PNMA family member 8B). [provided by Alliance of Genome Resources, Apr 2025]															https://www.alliancegenome.org/gene/MGI:3645856			Version: 8.1.0 Date: Sat Apr 19 2025
Qk	Enables mRNA 3'-UTR binding activity and transcription coactivator activity. Involved in several processes, including negative regulation of metabolic process; regulation of glial cell differentiation; and regulation of mRNA metabolic process. Acts upstream of or within several processes, including long-chain fatty acid biosynthetic process; spermatid development; and vasculature development. Loc…															https://www.alliancegenome.org/gene/MGI:97837			Version: 8.1.0 Date: Sat Apr 19 2025
Rap1gap	Predicted to enable GTPase activator activity; protein homodimerization activity; and small GTPase binding activity. Acts upstream of or within positive regulation of cell-cell adhesion and positive regulation of phagocytosis. Predicted to be located in several cellular components, including dendrite; early endosome; and neuronal cell body. Predicted to be active in cytoplasm and membrane. Is exp…															https://www.alliancegenome.org/gene/MGI:109338			Version: 8.1.0 Date: Sat Apr 19 2025
Rit2	Enables several functions, including GTP binding activity; GTPase activity; and calmodulin binding activity. Involved in several processes, including Ras protein signal transduction; regulation of Cdc42 protein signal transduction; and regulation of neuron projection development. Located in several cellular components, including cell body; dendritic tree; and nucleus. Is expressed in central nerv…															https://www.alliancegenome.org/gene/MGI:108054			Version: 8.1.0 Date: Sat Apr 19 2025
Selenop	Enables selenium binding activity. Acts upstream of or within several processes, including brain development; locomotory behavior; and selenium compound metabolic process. Located in extracellular space. Is expressed in several structures, including central nervous system; embryo mesenchyme; extraembryonic component; genitourinary system; and integumental system. Orthologous to human SELENOP (sel…															https://www.alliancegenome.org/gene/MGI:894288			Version: 8.1.0 Date: Sat Apr 19 2025
Timp3	Predicted to enable metalloendopeptidase inhibitor activity and zinc ion binding activity. Involved in negative regulation of metalloendopeptidase activity. Located in basement membrane. Is expressed in several structures, including alimentary system; central nervous system; eye posterior segment; genitourinary system; and musculoskeletal system. Used to study Sorsby's fundus dystrophy and dilate…															https://www.alliancegenome.org/gene/MGI:98754			Version: 8.1.0 Date: Sat Apr 19 2025
Trp53i11	Predicted to be located in membrane. Is expressed in nervous system and neural retina. Orthologous to human TP53I11 (tumor protein p53 inducible protein 11). [provided by Alliance of Genome Resources, Apr 2025]															https://www.alliancegenome.org/gene/MGI:2670995			Version: 8.1.0 Date: Sat Apr 19 2025
Tspan13	Enables calcium channel regulator activity. Acts upstream of or within regulation of calcium ion transmembrane transport. Located in plasma membrane. Is expressed in several structures, including cerebral cortex; ganglia; genitourinary system; gut; and lung. Orthologous to human TSPAN13 (tetraspanin 13). [provided by Alliance of Genome Resources, Apr 2025]															https://www.alliancegenome.org/gene/MGI:1913359			Version: 8.1.0 Date: Sat Apr 19 2025
Vstm2l	Involved in negative regulation of neuron apoptotic process. Located in extracellular region. Orthologous to human VSTM2L (V-set and transmembrane domain containing 2 like). [provided by Alliance of Genome Resources, Apr 2025]															https://www.alliancegenome.org/gene/MGI:2685537			Version: 8.1.0 Date: Sat Apr 19 2025
Wee1	Enables protein kinase activity. Acts upstream of or within several processes, including establishment of cell polarity; neuron projection morphogenesis; and peptidyl-tyrosine phosphorylation. Located in cytoplasm. Is expressed in several structures, including brain ventricular layer; early embryo; gut; humerus; and inferior colliculus. Orthologous to human WEE1 (WEE1 G2 checkpoint kinase). [prov…															https://www.alliancegenome.org/gene/MGI:103075			Version: 8.1.0 Date: Sat Apr 19 2025
Zgpat	Predicted to enable DNA-binding transcription repressor activity, RNA polymerase II-specific and RNA polymerase II cis-regulatory region sequence-specific DNA binding activity. Predicted to be involved in negative regulation of epidermal growth factor-activated receptor activity and negative regulation of transcription by RNA polymerase II. Predicted to be located in nucleoplasm and plasma membra…															https://www.alliancegenome.org/gene/MGI:2449939			Version: 8.1.0 Date: Sat Apr 19 2025

## Sheet: Supplementary Table 4
		Table S4 Primary antibody information and Antigen Retrieval conditions
		Primaries(antigens)	Antigen retrieval conditions	Catalogue no	Source	Raised in	Dilution
		APOE	EDTA12/5	GB115743	Servicebio	Rabbit	1：500
		PTGDS	Citrate buffer (pH6.0) medium heat for 8min, pause for 8min, medium-low heat for 7min	GB111297	Servicebio	Rabbit	1：1000
