# Supplementary material for: PRTS: Predicting Single-Cell Spatial Transcriptomic Maps from Histological Images
Source: Research (Wash D C). 2025 Nov 6;8:0961. doi: 10.34133/research.0961 (PMC12589771; doi:10.34133/research.0961)
Supplement: Supplementary 1 — Figs. S1 to S9 Tables S1 to S6 [file research.0961.f1.zip › Supplementary Table 5.xlsx]

## Sheet: cluster_silhouette_scores
	Cluster	Silhouette Score	Count		Gene	Data Source	Cell types	Virtual subtype	Gene	Data Source	Cell types	Virtual subtype
	0	-0.0534643	5790		Lrp1b	PanglaoDB	Neuron	Neu_01	Snrpn	PanglaoDB, Cellmarker	Neuron	Neu_11
	1	0.0371975	5327		Pitpnm2	PanglaoDB	Neuron	Neu_01	Atp6v0a1	PanglaoDB	Neuron	Neu_11
	2	0.209208	4709		Stip1	PanglaoDB	Neuron	Neu_02	Orai2	PanglaoDB	Neuron	Neu_12
	3	-0.00105107	4555
	4	0.0420677	4172									Neu_13
	5	-0.0216218	4003
	6	0.0928889	3475									Neu_14
	7	0.0214876	3451		Pitpnm1	PanglaoDB	Neuron	Neu_02	Sema5a	PanglaoDB	Oligodendrocyte、Neuron	Neu_12
	8	-0.0754649	3140
	9	0.103053	3085									Neu_13
	10	0.245382	2929
	11	-0.0152273	2728									Neu_14
	12	-0.0104254	2696		Cacnb3	PanglaoDB	Neuron	Neu_03	Prox1	PanglaoDB, Cellmarker	Neuron	Neu_12
	13	0.156265	2473
	14	0.0435584	2186									Neu_13
	15	0.99599	1793
	16	0.167425	1781									Neu_14
	17	0.539444	1683		Col25a1	PanglaoDB	Neuron	Neu_03	Cd81	PanglaoDB	Neuron、	OLG_01
	18	0.257041	1602
	19	0.24536	1408								Oligodendrocyte
	20	-0.00274348	1341		Ncdn	PanglaoDB, Cellmarker	Neuron	Neu_04	Efnb3	PanglaoDB, Cellmarker	Oligodendrocyte	OLG_01
	21	-0.0562588	1237
								Neu_05				OLG_02
												OLG_03
					Lrrtm4	PanglaoDB	Neuron	Neu_04	Sirt2	PanglaoDB	Oligodendrocyte	OLG_01
								Neu_05
					Bhlhe22	PanglaoDB, Cellmarker	Neuron	Neu_05	Sox10	PanglaoDB, Cellmarker	Oligodendrocyte	OLG_02
												OLG_03
					Slc6a11	PanglaoDB, Cellmarker	Astrocyte、Neuron	Neu_06	Myrf	PanglaoDB	Oligodendrocyte	OLG_02
												OLG_03
					Cbln1	PanglaoDB	Neuron	Neu_06	Mog	Cellmarker	Oligodendrocyte	OLG_03
					Cbln4	PanglaoDB	Neuron	Neu_06	Mobp	PanglaoDB	Oligodendrocyte	OLG_03
					Ppp3ca	PanglaoDB	Neuron	Neu_07	Sparc	PanglaoDB, Cellmarker	Endothelial cell、Astrocyte	AC_02
					Slc7a14	PanglaoDB	Neuron	Neu_07	Vim	Cellmarker	Astrocyte	AC_01
					C1ql2	PanglaoDB	Neuron、Oligodendrocyte precursor cell	Neu_08	Ptgds	PanglaoDB	Oligodendrocyte	VLM
												CPEC
					Shisal1	No records were found in either database (PanglaoDB, Cellmarker)	\	\	Igf2	Cellmarker	mural cell	VLM
					Satb2	PanglaoDB	Neuron	\	Fn1	Cellmarker	Endothelial cell	VLM
					Slc6a20a	Cellmarker	SMC、mural cell	VLM	Mgp	Cellmarker	mural cell	VLM
								CPEC
					Ppp1r9a	PanglaoDB, Cellmarker	Neuron	Neu_10	Ttr	PanglaoDB	Unknown	CPEC
					Ndrg4	PanglaoDB	Neuron	Neu_10	Ecrg4	No records were found in either database (PanglaoDB, Cellmarker)	\	\
