# Supplementary material for: PRTS: Predicting Single-Cell Spatial Transcriptomic Maps from Histological Images
Source: Research (Wash D C). 2025 Nov 6;8:0961. doi: 10.34133/research.0961 (PMC12589771; doi:10.34133/research.0961)
Supplement: Supplementary 1 — Figs. S1 to S9 Tables S1 to S6 [file research.0961.f1.zip › Supplementary Table 6.xlsx]

## Sheet: S5
brain model						breast cancer model						lung cancer model						dataset	runtime(minute)
gene	pcc	rmse	avgpcc	avgrmse		gene	pcc	rmse	avgpcc	avgrmse		gene	pcc	rmse	avgpcc	avgrmse			training	prediction	total
Sipa1l3	0.218407	0.127547	0.32977	0.193516		TGFBI	0.21673	0.288514	0.203949	0.258757		ECE1	0.18869	0.125722	0.270097	0.226924		lung	32.4	17.7	50.1
Ccdc92	0.257333	0.171246				QKI	0.189331	0.271597				SELENOP	0.310079	0.312763				breast	67.3	32.1	99.4
Kctd16	0.425803	0.313522				KCNK2	0.15738	0.150524				AEBP1	0.310797	0.3233				brain	16.6	10.1	26.7
Plppr4	0.512977	0.219576				EPPK1	0.134201	0.154173				ZCRB1	0.344469	0.100733
Fam155a	0.277081	0.179345				CPD	0.207607	0.336634				SH3RF1	0.205294	0.232531
Kcnj6	0.297504	0.227715				LRRC15	0.173556	0.239007				C1S	0.229299	0.0867243
Tcea1	0.233609	0.140845				PDLIM7	0.21434	0.257008				ACSL5	0.315639	0.101129
Sugp2	0.326255	0.14568				ENPP5	0.270321	0.31385				TRIM2	0.217384	0.164955
Acvr1b	0.403711	0.250724				CCDC3	0.165573	0.182327				RCAN3	0.288173	0.0916344
Lmo7	0.182477	0.0594219				SCNN1A	0.153161	0.104331				ADAM8	0.293433	0.323068
Stmn2	0.273752	0.129484				ERBB2	0.188336	0.274067				STOML3	0.331647	0.362124
Rgs11	0.228425	0.113912				COL6A2	0.190896	0.178262				ACAD8	0.221719	0.16891
St6galnac5	0.302664	0.175762				WDR72	0.189676	0.247134				B9D1	0.236995	0.257869
Elavl2	0.249518	0.158887				ATP1B1	0.177759	0.183269				STEAP3	0.220493	0.245804
Coch	0.274406	0.236041				CCDC88A	0.229408	0.396842				NAPSA	0.211321	0.23682
Esrra	0.277554	0.169977				SPARCL1	0.214534	0.189231				PRKCE	0.24783	0.259378
B4galnt1	0.336178	0.241952				BIK	0.169704	0.370647				JCHAIN	0.227574	0.188691
Alcam	0.321397	0.262968				IGFBP3	0.182371	0.246531				ALG3	0.229841	0.122697
Fam3c	0.303446	0.18833				NOTCH3	0.156408	0.169987				SRPX2	0.181059	0.320627
Gipc1	0.331208	0.130374				FTL	0.207992	0.338189				CCN1	0.329024	0.154736
Vcp	0.350145	0.117032				PMP22	0.206447	0.229453				MSR1	0.227871	0.266033
Actr1b	0.69094	0.0569387				AKAP12	0.160006	0.141534				PTPRK	0.221019	0.185144
Opcml	0.364822	0.175566				ARHGAP39	0.16636	0.220356				CCDC187	0.264616	0.37938
Ncoa7	0.269742	0.201957				GAS7	0.226464	0.348381				SLPI	0.272671	0.373249
Sugt1	0.433834	0.283022				CYYR1	0.2549	0.446613				VAMP8	0.257819	0.330439
Macf1	0.207399	0.084587				EFHD1	0.231833	0.240457				C1orf122	0.281453	0.280849
Sgsm3	0.259117	0.174965				EDIL3	0.237644	0.402353				SLC27A2	0.209034	0.155173
Adgrb1	0.194771	0.114711				BICDL1	0.172386	0.23546				BPIFB1	0.19024	0.270227
Sez6	0.292243	0.0935833				VAMP5	0.186981	0.216201				NUDC	0.177389	0.225521
Mamld1	0.247975	0.141876				RRNAD1	0.209524	0.333572				CCNO	0.218487	0.14548
Ubp1	0.21119	0.150636				ABCD3	0.155083	0.14491				MUC5B	0.19302	0.173679
Ywhae	0.273177	0.2048				ENTPD1	0.18724	0.229148				ACP5	0.248546	0.427627
Mapk8ip1	0.218284	0.105548				PKP3	0.186446	0.179833				ACTA2	0.248337	0.180129
Kcnj3	0.246697	0.0837087				FAM241B	0.174152	0.100276				PDIA6	0.246071	0.18515
Unc5d	0.291689	0.213151				CLGN	0.244518	0.429408				LCP1	0.258931	0.326507
Rab24	0.365059	0.300219				JDP2	0.199637	0.321575				BTBD9	0.160422	0.133978
Calb2	0.297746	0.172166				RAI14	0.164942	0.186674				CYP4X1	0.272799	0.108086
Plcxd2	0.254413	0.173626				SYTL4	0.173529	0.237075				IFI44	0.521797	0.496681
Lrrc4	0.240036	0.0813676				BNIPL	0.258437	0.462801				PFKP	0.216556	0.17385
Ptpro	0.365036	0.119663				RASEF	0.159167	0.135219				CLMN	0.213573	0.197834
Syt13	0.355944	0.209749				SYNE4	0.176227	0.211807				PDXK	0.222459	0.173067
Stard8	0.226862	0.102604				KLK12	0.195351	0.306724				NUTF2	0.265056	0.42788
Pcdh1	0.395635	0.265434				MAN1A1	0.155081	0.135838				SCD	0.310113	0.220688
Vps13c	0.297813	0.201741				PDGFD	0.30718	0.529925				TMEM97	0.329651	0.287541
Ece2	0.384601	0.26747				GATA3	0.200244	0.331924				ATP11A	0.313653	0.0863092
Matk	0.511504	0.422439				IRX3	0.188521	0.129517				FASN	0.296526	0.308019
Rgs4	0.326581	0.160348				GJB2	0.176896	0.159686				HS3ST1	0.304367	0.302722
Galnt16	0.27454	0.14796				SPON1	0.188139	0.260972				LPCAT1	0.225552	0.192064
Ppp2r2b	0.240654	0.109646				EPAS1	0.149546	0.130666				MRC1	0.247533	0.256257
Scamp5	0.240531	0.12089				TFF1	0.304112	0.521852				ETS2	0.267356	0.275187
Atxn7l3	0.257208	0.140178				ITGAX	0.181367	0.262017				ARPC5	0.440476	0.143128
Nmnat2	0.393329	0.168748				NXNL2	0.236059	0.420385				FZR1	0.208102	0.177252
Pitpnm2	0.343928	0.233567				SOX18	0.15641	0.156577				CFAP206	0.258325	0.114384
Pitpna	0.226617	0.105687				COPZ2	0.147947	0.115979				TIMP2	0.333432	0.324549
Strbp	0.318158	0.244928				TC2N	0.223557	0.379706				CD24	0.289516	0.247515
Mt1	0.421402	0.166785				COL5A1	0.201688	0.310772				SPAG17	0.231983	0.233148
Tmem145	0.309698	0.173546				EVI2A	0.2047	0.332344				DSTN	0.244724	0.242386
Fam131a	0.596625	0.506089				CYFIP2	0.198445	0.462475				PTRHD1	0.228753	0.173271
Slit3	0.469105	0.282946				VIM	0.196088	0.129616				ERICH3	0.280685	0.336109
Cacng8	0.245749	0.126569				SLC38A1	0.187838	0.0802965				ANKFN1	0.272665	0.252445
Ptprg	0.248929	0.134397				STXBP2	0.29841	0.391555				SNX25	0.26243	0.192966
Rpgr	0.338415	0.257724				PCSK6	0.215111	0.382059				AKIRIN1	0.244198	0.117068
Reep5	0.344122	0.158565				SLC46A1	0.270817	0.464981				CPLX2	0.212964	0.166245
Clstn1	0.413419	0.35843				GRB10	0.214718	0.324952				ELMO3	0.433176	0.150713
Tspoap1	0.360533	0.254695				SERPINE2	0.170514	0.12919				RCN3	0.212859	0.207046
Ptprn	0.278828	0.15715				IRX5	0.195229	0.317429				TRAM1	0.267947	0.0856372
Ywhah	0.193352	0.137593				CD68	0.225391	0.157947				MACROD1	0.329393	0.30535
Ripor1	0.611401	0.0885563				EDNRA	0.163999	0.161921				WDR66	0.242848	0.25949
Ndufa6	0.322474	0.195509				ALDH3A2	0.211844	0.332567				DYNLL2	0.258989	0.223298
Atcay	0.365636	0.217076				FRZB	0.133695	0.0725216				VIM	0.289828	0.274538
Cdkl5	0.191634	0.0906603				CD4	0.160045	0.147951				B3GNT5	0.213415	0.17291
Dnajc5	0.292366	0.131975				APBB1IP	0.155283	0.161533				COA4	0.208922	0.15928
Csmd1	0.23341	0.134018				TFF3	0.246907	0.417862				IL7R	0.220736	0.235729
Hpca	0.24495	0.186489				ANKEF1	0.207118	0.305736				ENAH	0.270628	0.0929794
Rars2	0.351007	0.174733				USP21	0.146424	0.190669				CFL1	0.246093	0.222476
Nrcam	0.237974	0.126268				CRISPLD2	0.177293	0.220972				KIAA2012	0.40709	0.131223
Pdlim7	0.441866	0.213836				GBE1	0.179144	0.276362				CCDC127	0.572914	0.177685
Anapc4	0.246401	0.127286				RASGRF2	0.200323	0.340305				DNAL1	0.341325	0.243567
Otub1	0.306694	0.233915				LAMB1	0.332328	0.558346				MMP24OS	0.220927	0.119386
Dnm1l	0.282796	0.218713				GJC1	0.310576	0.524802				CERKL	0.234184	0.0798484
Hivep2	0.244675	0.147668				RAB11FIP1	0.202975	0.296173				DYDC1	0.193937	0.143634
Ugcg	0.36613	0.0929493				EPS8L1	0.256764	0.470073				CRYZ	0.26545	0.312855
Rheb	0.231832	0.141111				CTSC	0.193809	0.261094				TMPRSS2	0.408985	0.117286
Cacng3	0.313878	0.15452				ALG8	0.232259	0.392201				SLC6A6	0.245346	0.265218
Atf6	0.238772	0.102422				RAB27B	0.215536	0.345063				PLEKHA7	0.283024	0.107659
Dync1li2	0.275302	0.117997				FCRLB	0.21514	0.349673				TP63	0.34467	0.346596
Flot1	0.292955	0.188337				LSP1	0.192443	0.271245				SSR4	0.333571	0.102753
Nrxn1	0.238887	0.128362				DUSP1	0.187999	0.250657				RHBDD2	0.276567	0.318906
Rangap1	0.367606	0.0941952				AZGP1	0.23277	0.334241				OSBPL6	0.202625	0.163824
Arhgef17	0.262376	0.252082				METTL27	0.2169	0.381302				IGHG1	0.276019	0.112048
Amotl1	0.357763	0.165695				BMP1	0.255433	0.40567				PLA2G1B	0.303985	0.0971368
Lrch1	0.262744	0.12297				WNK4	0.194929	0.320045				AGTRAP	0.264014	0.294526
Cabp7	0.292024	0.149667				TECR	0.247061	0.431764				MFSD10	0.410596	0.145726
Igsf9b	0.375037	0.239739				FAM83H	0.213248	0.343726				ADGRF1	0.223581	0.175365
Kcnip2	0.380676	0.251895				GLT8D2	0.549857	0.62547				IGFBP3	0.30289	0.306409
Atp1a2	0.317016	0.215147				FAM83F	0.200044	0.323583				MT-ND4	0.296045	0.327585
Slc2a6	0.574504	0.500478				CTSK	0.28741	0.510318				VEGFA	0.244802	0.0938403
Ncan	0.40806	0.21459				B4GALNT4	0.175547	0.249143				CYC1	0.27496	0.0863838
Osbpl8	0.200765	0.07564				RUNDC1	0.281515	0.506901				ADGRF5	0.263832	0.261995
Sgip1	0.268576	0.150561				C3orf52	0.177613	0.144711				ENC1	0.170401	0.402407
Shank1	0.400382	0.227796				TRIM45	0.340997	0.576603				ESYT3	0.275583	0.0994993
Hcn2	0.349873	0.274301				CASD1	0.192208	0.300381				LIPA	0.167512	0.154391
Kidins220	0.307392	0.147702				NPC2	0.148581	0.151745				GM2A	0.204312	0.173776
Rapgef5	0.283585	0.0682872				RIN2	0.148624	0.138488				SLC35B2	0.220792	0.199568
Dnajb5	0.228217	0.094237				SYT17	0.168	0.123909				C17orf97	0.366953	0.239747
Syngr1	0.306247	0.217022				WHRN	0.226489	0.414341				ARMC2	0.211029	0.17336
Gjc3	0.329671	0.232951				PODN	0.307238	0.507433				CKB	0.410407	0.132087
Arpp19	0.37701	0.335427				C1R	0.179972	0.264191				EYA1	0.239131	0.233925
Tmsb4x	0.333361	0.15267				CD109	0.214505	0.380386				DBNDD1	0.406072	0.170029
Sort1	0.262595	0.131685				SERPINA11	0.195024	0.188795				STAM2	0.231146	0.229277
Atxn2l	0.503501	0.342833				WNT4	0.273447	0.308906				ALDH3B1	0.273787	0.268169
Gria3	0.314917	0.16137				MYBPC1	0.213727	0.224392				BRD9	0.257036	0.117544
Gria2	0.39964	0.2946				ANK3	0.190018	0.278517				CD276	0.293442	0.551881
Prkcg	0.520161	0.23282				PRKG1	0.197526	0.312985				SHARPIN	0.257865	0.19964
Ica1	0.243742	0.095998				DENND2D	0.165667	0.138739				SNX10	0.382162	0.289009
Atp9a	0.408698	0.200144				OGN	0.303053	0.269273				VPS41	0.247046	0.405009
Safb	0.246092	0.0849527				CCDC151	0.286377	0.471973				FRMPD2	0.283904	0.268652
mt-Nd3	0.23426	0.118261				COL1A1	0.243316	0.453084				MAFK	0.213623	0.205175
Macrod2	0.319657	0.119573				GRHL2	0.187002	0.268412				SNRNP25	0.31106	0.318054
Rab3a	0.302219	0.192931				NTRK3	0.230922	0.233395				DRC3	0.26687	0.259712
Samd5	0.241058	0.132806				FAM221A	0.241584	0.251091				XBP1	0.321768	0.299925
Prdx5	0.292863	0.137673				SLC1A1	0.234029	0.400783				TMEM106C	0.211179	0.163151
Celf3	0.480291	0.11264				SLC2A1	0.160998	0.182433				KIAA1522	0.236066	0.0963786
Ssh3	0.319971	0.23303				BARX2	0.195517	0.413405				EGR1	0.399126	0.469229
Gabarapl1	0.310856	0.141869				S100A14	0.186855	0.142819				FTL	0.301316	0.383347
Hsp90ab1	0.224232	0.0965638				CACNA2D2	0.159806	0.0802847				FADD	0.285542	0.229337
Ube2ql1	0.252662	0.140633				TCEAL9	0.274801	0.460893				SIX1	0.233823	0.22518
Cox6b1	0.257604	0.12172				PLPP1	0.255554	0.465709				SLC22A31	0.517137	0.559834
Coro1a	0.257512	0.0814803				ASPN	0.263762	0.432255				SLC6A3	0.269397	0.359276
Kif5c	0.437772	0.240576				LMCD1	0.297448	0.50963				PRKCA	0.225005	0.110342
Plk2	0.410113	0.284641				COL6A1	0.206911	0.186677				IQCG	0.33884	0.346576
Flywch1	0.436182	0.133081				CAV2	0.198028	0.318627				APOE	0.30938	0.275416
Nefm	0.38963	0.0896372				ELP2	0.145205	0.134124				CEACAM6	0.298659	0.352121
Osbpl10	0.291391	0.146995				TMC5	0.236866	0.357327				CTNNBIP1	0.235451	0.200689
Tspan7	0.288931	0.131958				PPP1R18	0.168663	0.275923				LY6E	0.236983	0.239093
Mfn2	0.345135	0.196996				C16orf74	0.308579	0.535687				CDH1	0.268221	0.0927612
Mal2	0.360344	0.230288				ANKRD29	0.198699	0.164775				ABCF1	0.322448	0.319116
Nsg2	0.451127	0.332522				UBXN10	0.161166	0.181995				EIF2AK1	0.352703	0.338653
Fn1	0.221623	0.21537				BRINP2	0.189484	0.263014				IFT57	0.345491	0.311635
Cdadc1	0.65953	0.341167				TTC30A	0.149701	0.160572				CALCA	0.509455	0.449884
Clstn2	0.261876	0.131419				RERG	0.162755	0.159888				MAP6	0.192721	0.179358
Tbce	0.261176	0.147917				PDLIM2	0.299897	0.480816				RHOV	0.207283	0.220081
Cdk14	0.194928	0.0905944				ENPEP	0.233552	0.393292				CLDN7	0.252047	0.244877
Plppr3	0.246867	0.155585				MPP7	0.150291	0.138533				RAB5IF	0.340482	0.417973
Cntn4	0.237287	0.0816161				HOXA3	0.265715	0.476512				RCN1	0.249153	0.240961
Gal3st3	0.489566	0.173255				ARFGEF3	0.156157	0.151995				CA13	0.331471	0.297529
Plekhg1	0.735359	0.490592				CHDH	0.208446	0.129043				KIF13A	0.325754	0.112479
Anxa11	0.472469	0.354513				SLC25A29	0.18754	0.142624				CTSZ	0.244512	0.260539
Ndfip1	0.324028	0.250601				AGR2	0.154252	0.249064				LRRC46	0.295444	0.133829
Osbpl1a	0.203809	0.134922				SPTSSB	0.180214	0.124985				EHF	0.355131	0.340382
Uchl1	0.333408	0.265896				PLPPR3	0.237308	0.401292				CXCL1	0.209266	0.225181
Nrsn2	0.553312	0.0930577				EPCAM	0.184784	0.229771				EZR	0.296068	0.316809
Galt	0.590221	0.470499				SFRP2	0.148937	0.0890899				CTNND1	0.213258	0.238009
Wfs1	0.330741	0.261329				KIAA1324	0.267225	0.498437				CPD	0.258413	0.311523
Sv2b	0.264038	0.146926				ESR1	0.189909	0.320943				ADAM9	0.287899	0.322734
Kcnip4	0.526522	0.420618				MYO5B	0.164106	0.340965				CD164L2	0.193187	0.15452
Khdrbs2	0.272578	0.113062				RASSF2	0.154406	0.0838868				MTFR1	0.270202	0.320413
Dkk3	0.242884	0.103232				EPYC	0.161056	0.187459				SMYD2	0.195329	0.13666
Sema3e	0.388311	0.273552				OLFML3	0.341538	0.538038				SCGB2A1	0.323293	0.090537
Tspan2	0.244591	0.111119				STARD10	0.148915	0.0939848				GSDMB	0.204869	0.19029
Cbln2	0.371984	0.270989				ECM2	0.258754	0.231082				NME9	0.209652	0.23758
Camkv	0.252035	0.104036				LDB2	0.219164	0.352454				DLK1	0.346957	0.107691
Clu	0.389084	0.303652				FAM102A	0.208425	0.339056				LRRC6	0.255337	0.291502
Ntrk3	0.387875	0.247556				NNMT	0.198124	0.148884				TUFT1	0.21139	0.219461
Cmip	0.390447	0.105871				ST14	0.158309	0.195061				MORN2	0.22948	0.342659
Cd63	0.321659	0.148973				HOXC9	0.247131	0.262086				SMIM19	0.218617	0.185401
Srsf11	0.234204	0.0771978				ELMO3	0.279334	0.498549				DEGS2	0.300565	0.299786
Tnpo2	0.248936	0.0951821				MBOAT1	0.163518	0.12903				PSMB2	0.27333	0.114921
Mapk10	0.338657	0.113449				ESRP2	0.146611	0.0840684				GDE1	0.218228	0.211239
Ywhab	0.36591	0.152668				PRRG2	0.257715	0.344611				PTPN13	0.222075	0.207166
Isyna1	0.307754	0.183927				CELSR2	0.175515	0.202332				SMPDL3B	0.309744	0.429277
Tnnc1	0.358851	0.164697				PMEPA1	0.202598	0.392993				GALNT11	0.204959	0.123201
Bex1	0.23452	0.0975897				KCNJ11	0.149056	0.128752				PDIA3	0.198193	0.177019
Tiam1	0.37007	0.245835				SLC48A1	0.171718	0.191606				NUDT16L1	0.194906	0.202646
Fam49a	0.287312	0.179727				VIPR1	0.168303	0.221975				EPB41L4B	0.191198	0.178554
Shisa6	0.189721	0.110604				STAB1	0.173917	0.234823				ERLIN2	0.164024	0.158422
Arhgef25	0.24913	0.18007				HOXA2	0.154664	0.150715				PLPP2	0.227853	0.221016
Fam189a1	0.334205	0.231535				FLNB	0.196709	0.239942				CPNE3	0.211424	0.147382
Tmbim1	0.284012	0.197918				COBL	0.157583	0.0862004				ENG	0.202489	0.154915
Lmo4	0.259294	0.198201				TNFRSF19	0.171049	0.103397				SERINC5	0.221974	0.427151
Hsp90aa1	0.297141	0.175737				PRR36	0.16882	0.141214				FGD6	0.308168	0.137857
Ldhb	0.579342	0.368188				CD93	0.174987	0.14312				GPAA1	0.41113	0.350029
Slc9a1	0.280642	0.180401				RASSF7	0.171478	0.183981				MRTFB	0.229676	0.231597
Fgf13	0.194658	0.104935				SPDEF	0.150732	0.123042				TDRP	0.313623	0.330563
Zgpat	0.223623	0.0865971				CHI3L2	0.186119	0.144474				MT-ATP6	0.195076	0.251603
Dlgap2	0.244936	0.139351				ADAMTS2	0.185045	0.178638				LZTFL1	0.190189	0.148743
Mapk11	0.418489	0.0912352				RUNX2	0.188682	0.233265				C1orf116	0.5486	0.500689
Csmd2	0.364356	0.152841				SLC5A8	0.214766	0.215517				WDR78	0.334064	0.332053
Kif1bp	0.485146	0.33779				ECSCR	0.197041	0.245446				KDELR2	0.302666	0.290196
Cnot7	0.240793	0.0904065				CBLC	0.15305	0.227942				LRP6	0.349075	0.387099
Klf16	0.251839	0.107963				DNAJB4	0.161961	0.106688				PGC	0.346433	0.354397
Cacna2d1	0.301973	0.153689				NBL1	0.155131	0.159595				TYROBP	0.205006	0.222936
Slc25a12	0.340473	0.19122				CORO1C	0.154016	0.0961627				CETN2	0.247923	0.219871
Phlpp1	0.433077	0.287636				ABCC9	0.175091	0.150051				C16orf71	0.214641	0.218313
Scrn1	0.288409	0.193779				MIPOL1	0.255323	0.176744				CFAP57	0.252033	0.274582
Ddit4l	0.344904	0.235934				IL20	0.648287	0.676425				COL4A3	0.243305	0.178897
Ap1s1	0.275115	0.159079				LUM	0.306256	0.377975				ECRG4	0.244059	0.115346
Samm50	0.383558	0.228629				ACOT4	0.190236	0.254796				CFAP69	0.261596	0.239056
Cdipt	0.275444	0.254767				RORC	0.159253	0.122549				DNAJC12	0.32537	0.38856
Scai	0.261361	0.147962				SCCPDH	0.171925	0.248291				EPPK1	0.27219	0.301682
Prkca	0.330558	0.168051				PDZK1	0.175043	0.0744797				ATP6V1C2	0.309089	0.353271
Mff	0.361711	0.194257				ARHGEF16	0.216534	0.349702				CCDC180	0.248464	0.276466
Ywhag	0.353556	0.15221				EPB41	0.438983	0.543814				APP	0.231131	0.242111
Vsnl1	0.249643	0.106819				GYPC	0.271322	0.455196				TTLL3	0.286265	0.260356
Trim37	0.220971	0.0569495				CHPF	0.163873	0.0825327				LUM	0.233119	0.141359
Kcnj9	0.237479	0.150101				ARMT1	0.155154	0.345519				DCDC2B	0.287202	0.333606
Esyt2	0.234982	0.0989281				ESRP1	0.300747	0.50938				OCLN	0.209371	0.222769
Luc7l3	0.302228	0.109475				FIBIN	0.154439	0.0788301				TNFRSF21	0.273421	0.197523
Dpp10	0.408235	0.201742				CNN3	0.250731	0.459947				NECAB3	0.304433	0.334657
Uhmk1	0.261506	0.157094				CACNA1D	0.416371	0.470718				IFT172	0.26193	0.0888106
Pip5k1c	0.389479	0.267458				COL1A2	0.43583	0.592048				TJP3	0.198707	0.148011
Akap6	0.568417	0.382142				PALLD	0.195157	0.27006				AKAP14	0.438135	0.364887
Tnnt1	0.381685	0.262062				GFRA1	0.155582	0.118023				TACC2	0.321441	0.483046
Rbfox1	0.551758	0.215949				NID2	0.222323	0.367954				SLC50A1	0.212393	0.203953
Cux2	0.191606	0.0809279				SERPINF1	0.200604	0.184351				INTU	0.367415	0.0729447
Hsf4	0.263112	0.17944				SIX4	0.154339	0.225555				ALOX5	0.31788	0.104632
Mef2c	0.402136	0.367115				NT5E	0.147904	0.0804419				TMPRSS13	0.247864	0.175201
Tspyl2	0.275953	0.165679				PDGFA	0.187727	0.327961				UFC1	0.216613	0.186926
Slc9a6	0.319148	0.206388				SPINT1	0.294609	0.522811				SLC4A2	0.264749	0.143529
Pebp1	0.301634	0.214388				TAT	0.158119	0.0904241				CABCOCO1	0.397167	0.131656
Purb	0.281126	0.141527				EPB41L2	0.207832	0.21927				CRIP1	0.307953	0.127867
Fcho1	0.388495	0.283114				EXT1	0.144816	0.14834				CLCN7	0.235647	0.259087
Dusp6	0.455233	0.239488				LRRC6	0.158215	0.156612				NCOA7	0.282941	0.243048
Tspan33	0.234329	0.119363				SPI1	0.22493	0.32451				NEK11	0.269268	0.278751
Nup93	0.462639	0.315415				TMEM125	0.174345	0.255164				NBL1	0.217565	0.176454
Zfp804a	0.258636	0.174699				SMIM22	0.170536	0.223278				EFCAB10	0.313718	0.212051
Dock4	0.307447	0.168751				GPNMB	0.25806	0.476633				NEU1	0.232843	0.220495
Fam81a	0.44981	0.329803				HILPDA	0.179064	0.242827				ARMC3	0.224912	0.344016
Kcnq5	0.293298	0.178764				SGK3	0.149165	0.101562				SUSD2	0.268538	0.355417
Ndrg3	0.435182	0.373233				FAM234B	0.174172	0.237911				CCDC6	0.441429	0.386971
Slc30a9	0.245028	0.157952				SMTN	0.202177	0.297258				DUSP6	0.208558	0.244547
Kctd13	0.528936	0.272524				SERPINA3	0.282876	0.478443				B4GALT5	0.279158	0.138701
Smad3	0.299419	0.216193				TCEA3	0.162594	0.249246				SMIM14	0.230639	0.242383
Chrm3	0.386028	0.237791				IGSF9	0.151891	0.203847				MGP	0.262729	0.332632
Brinp2	0.378472	0.142307				CD14	0.188986	0.150507				PTK2	0.212924	0.13288
Cbx6	0.463929	0.174103				COL14A1	0.175077	0.133506				ABCC3	0.210475	0.133885
Lrrc59	0.223495	0.0719467				IER3	0.139367	0.207216				FBXW7	0.18819	0.205452
Gdap1	0.682745	0.554214				CYB5R1	0.230349	0.26588				PROM1	0.236167	0.28306
Bhlhe22	0.215495	0.140185				CREB3L4	0.159041	0.104191				DNAAF3	0.207804	0.160742
Zc2hc1a	0.205877	0.127265				KDR	0.24342	0.442446				SRI	0.274952	0.0974345
Jpt1	0.491766	0.323945				SH2D3C	0.182809	0.228716				ILF2	0.542408	0.612989
Epha7	0.285075	0.193417				LCP1	0.235892	0.255114				TTC21A	0.229698	0.266685
Arc	0.374016	0.171638				PGAP2	0.153013	0.0746694				NCKAP1	0.334533	0.412012
Opalin	0.398997	0.120069				BATF	0.151157	0.0947947				EYA2	0.211364	0.178859
Rreb1	0.361611	0.229347				PLS3	0.258477	0.306303				MT-ND1	0.692615	0.687455
Pcgf6	0.30167	0.440257				SORCS1	0.22658	0.233321				COL6A2	0.288335	0.294382
Ptk2b	0.23403	0.108771				ARHGAP31	0.16775	0.0904741				DGKH	0.712911	1.05111
Susd4	0.236569	0.0847141				GRHL1	0.195825	0.287238				TMSB4X	0.190844	0.135143
Mapt	0.292676	0.177222				GPX8	0.166186	0.25558				MOK	0.313159	0.112666
mt-Nd5	0.335117	0.217638				EPB41L4B	0.14144	0.134207				CD79A	0.159034	0.0817572
Ildr2	0.394561	0.100471				TESMIN	0.36831	0.589462				AIF1	0.258376	0.0793124
Cacna1e	0.276282	0.188798				PAM	0.144139	0.0850943				TMEM125	0.199774	0.138892
Fnbp1l	0.292078	0.194599				ATP6V1B2	0.177935	0.138358				LIMK2	0.295245	0.14455
Slc17a6	0.459512	0.29988				ZNF92	0.17254	0.155762				WDR49	0.207016	0.212613
Plxnd1	0.268215	0.1412				MAP4K4	0.223826	0.360735				ADAM28	0.18011	0.187858
Stip1	0.445842	0.157133				CDH1	0.171622	0.174284				LRRC43	0.226337	0.200168
Rgs16	0.3616	0.193667				LRRC8E	0.253091	0.409907				PTTG1IP	0.275489	0.131923
Vim	0.544442	0.434803				CXCR4	0.259321	0.314436				CFAP70	0.279722	0.12341
Itfg1	0.233261	0.164567				ZNF3	0.19532	0.309273				CLDN3	0.227751	0.132312
Slain1	0.282845	0.110669				ABCC3	0.144371	0.139002				YWHAG	0.267942	0.264825
Srcin1	0.257652	0.15802				CRACR2A	0.167901	0.214609				EMP2	0.280137	0.274009
Rhbdl1	0.346999	0.26315				STC2	0.185206	0.234998				ANKUB1	0.186808	0.135386
Tanc1	0.251851	0.0857565				AGR3	0.205557	0.314855				HAVCR2	0.330783	0.102633
Calm3	0.226771	0.21451				BSPRY	0.167819	0.0850048				LRP11	0.344351	0.474201
Ppa1	0.377153	0.249321				LAIR1	0.155128	0.0743719				ENKD1	0.195858	0.168187
Npr2	0.254222	0.0874653				PXDN	0.220173	0.360237				CCDC80	0.180397	0.109312
Rraga	0.233187	0.0985161				TMEM30B	0.19953	0.336629				TTC21B	0.198337	0.22584
Lmtk3	0.249601	0.127866				UACA	0.211779	0.347636				NIPSNAP2	0.210392	0.191939
Fxyd6	0.453939	0.38324				TRIM22	0.178565	0.114886				CDHR3	0.236364	0.187605
Baiap2	0.210832	0.085932				SLC1A2	0.198867	0.113453				SPINT1	0.208389	0.149746
Kcnma1	0.325802	0.0654116				SEPTIN4	0.388987	0.426767				PPP1R16A	0.261376	0.150575
Stx1b	0.284723	0.179262				ZBTB7C	0.3464	0.389233				METTL26	0.227196	0.241244
Fnip1	0.30023	0.223055				SERPINH1	0.137782	0.16221				S100P	0.302121	0.114518
Lrrc45	0.267361	0.156087				DBNDD1	0.230017	0.373718				EPS8	0.231292	0.0838328
Src	0.403921	0.106213				LOXL2	0.178611	0.290483				ALOX15B	0.182615	0.172708
Klhl3	0.274887	0.152744				KRT19	0.140503	0.162355				IGF2BP3	0.23243	0.280868
Sdcbp	0.305056	0.101106				CEACAM1	0.187437	0.256737				TSPAN13	0.2816	0.110004
Stxbp1	0.297939	0.213712				CD84	0.273908	0.288604				DNAH1	0.218256	0.108412
Nyap2	0.536725	0.459318				PROM2	0.239902	0.396109				STARD10	0.227228	0.251725
Lsm11	0.399089	0.301456				GSC	0.154989	0.0834566				C5AR1	0.299261	0.463189
Serinc1	0.226259	0.141975				CEACAM6	0.355303	0.55237				S100A2	0.324616	0.400553
Evl	0.289204	0.203902				LGALS1	0.178276	0.0694019				SRGN	0.213489	0.197146
Pkm	0.221136	0.111559				SERPINA5	0.205672	0.249875				C6orf118	0.37885	0.138528
Cul2	0.197572	0.0816081				BCOR	0.173564	0.202299				IFI30	0.222386	0.26602
Arf3	0.271987	0.160783				SLC6A6	0.16417	0.0917568				MLX	0.297858	0.0940851
Map3k10	0.236203	0.145203				OCIAD2	0.200754	0.118802				STX3	0.282016	0.263596
Gja1	0.435505	0.253879				S100A10	0.190127	0.180538				SOD1	0.250799	0.0858746
Syp	0.296362	0.157163				MMP11	0.157985	0.176549				SCGB1A1	0.204918	0.143091
Atp2b1	0.335461	0.226654				TLE3	0.296393	0.513636				TUBG1	0.275836	0.192433
Mbp	0.487365	0.118761				NAT1	0.183607	0.144311				ABHD11	0.21637	0.386322
Pde1b	0.27006	0.164641				WEE1	0.314117	0.355172				FBXL8	0.369269	0.175277
Srsf1	0.343203	0.231639				ZNF619	0.189493	0.235459				CCND1	0.298785	0.155926
Fbxo3	0.446959	0.21989				MST1R	0.180175	0.184345				TSPAN1	0.161739	0.17232
Syt5	0.344687	0.162856				NKD2	0.20588	0.168243				HOPX	0.358629	0.134018
Sparcl1	0.243013	0.142095				RARRES2	0.21265	0.396601				FOXP4	0.176383	0.191529
Chd3	0.228652	0.108377				RGCC	0.194222	0.317752				LAMB3	0.189572	0.136118
Mpped1	0.24697	0.068501				SMPDL3B	0.16787	0.117406				GUSB	0.25952	0.0921116
Ppp3r1	0.333639	0.084926				DIO2	0.162916	0.170902				PSMD3	0.21299	0.0964709
Rab11a	0.452604	0.320348				SLC39A6	0.166812	0.0858275				CCDC78	0.223513	0.3536
Ppp1r14a	0.300337	0.198582				COL5A2	0.211804	0.349807				NGRN	0.200312	0.360562
Ablim2	0.188561	0.146284				ENTPD8	0.144128	0.0771098				CD14	0.283363	0.266887
Cnih2	0.483163	0.347366				IFI6	0.173464	0.110985				FAM184A	0.152231	0.189912
Cacnb1	0.256466	0.130699				CCN5	0.171649	0.165291				PLPPR1	0.196043	0.138579
Tshz3	0.294194	0.155501				FBLN1	0.175147	0.124586				SPINK5	0.257393	0.145412
Clip1	0.244974	0.145433				LYZ	0.166466	0.20471				IGF2BP2	0.23041	0.111955
Dst	0.418215	0.216161				PGR	0.13928	0.149743				S100A11	0.308308	0.105712
Cd9	0.484028	0.12145				MUC5B	0.238438	0.408138				ARRB1	0.20731	0.222287
Eif1b	0.452011	0.26081				LONRF2	0.188156	0.165461				CPM	0.168656	0.0910741
Kl	0.287129	0.163897				TSC22D3	0.224242	0.170572				MFSD6	0.251966	0.0858427
Pja1	0.241415	0.114736				GSTP1	0.203065	0.343541				FAM229B	0.265846	0.0855436
Nceh1	0.409671	0.222725				AS3MT	0.169798	0.101743				IGFBP4	0.172773	0.158566
Gaa	0.334334	0.175147				CACNG4	0.188096	0.0897237				SAA4	0.18694	0.208283
Cers4	0.518638	0.340875				NDUFA4L2	0.134956	0.193229				CAPS	0.179814	0.150949
Fndc5	0.355582	0.258255				ID1	0.198669	0.285736				PRR29	0.245963	0.0918244
Sgk1	0.37906	0.219681				NUAK2	0.238894	0.275373				CYP4B1	0.37429	0.127778
Nr1d1	0.476929	0.209081				ZSCAN16	0.196851	0.306367				TP53INP1	0.242026	0.234113
Sms	0.233495	0.118569				ADGRA2	0.16259	0.234201				TRPV4	0.36676	0.131056
Phactr1	0.35128	0.235037				MAP7	0.232251	0.369462				RAB38	0.190876	0.093768
Ogdhl	0.398474	0.244186				OAF	0.180199	0.105737				CFAP54	0.335032	0.173072
N4bp2l1	0.236359	0.154646				CALCRL	0.137361	0.197934				MDH1B	0.220397	0.205252
Tmem25	0.199691	0.0664868				TACSTD2	0.175762	0.170986				IQCE	0.257991	0.0921321
Tunar	0.327181	0.217927				CCDC189	0.163593	0.0756474				FAM81B	0.216909	0.14734
Snapc4	0.404669	0.344174				EFEMP2	0.290037	0.332726				PHLDA3	0.215225	0.102082
Syndig1	0.361038	0.225906				XBP1	0.201382	0.220636				SLC2A1	0.41712	0.139595
Sfxn3	0.239906	0.111943				IRX2	0.160257	0.172318				WDR90	0.254273	0.142222
Grin1	0.228136	0.116482				WFDC2	0.162218	0.144343				TMEM150A	0.240755	0.132589
Ap2s1	0.233733	0.132641				FNDC1	0.160393	0.126729				ARHGAP8	0.237769	0.190089
Mmp17	0.250738	0.151861				RAB25	0.152275	0.205918				LRRC23	0.237859	0.232895
Chga	0.343166	0.195537				CADM4	0.206605	0.341597				MT-CO2	0.376769	0.121795
Soga3	0.376364	0.291235				GAS1	0.184407	0.259641				MLPH	0.343271	0.123457
Atp6v1h	0.387657	0.263493				MMP14	0.193897	0.24229				NPTN	0.211406	0.154855
Eftud2	0.193294	0.0837512				COL8A1	0.181495	0.0767138				KNDC1	0.238048	0.250713
Mob4	0.40072	0.311895				SLC7A5	0.166102	0.176096				PI4K2B	0.23508	0.0957725
Ndufb6	0.262974	0.152475				RAB11FIP4	0.199518	0.159723				IQCK	0.260341	0.275139
Cacna2d3	0.524146	0.288419				RAB3D	0.134898	0.18845				TSGA10	0.402558	0.129147
Usp46	0.30243	0.152128				LAPTM5	0.208	0.23359				MCM4	0.246433	0.0807279
Baiap3	0.217554	0.0913887				CKB	0.195541	0.200833				NTN4	0.418207	0.137286
Lsm14b	0.333767	0.167042				RAB17	0.249995	0.226332				DDR1	0.279846	0.210612
Slc35f3	0.384043	0.272241				SUGCT	0.290971	0.640793				NELL1	0.234381	0.233782
Cyp46a1	0.271211	0.153734				ITGA11	0.141143	0.185435				C5orf49	0.245546	0.0901591
Atp6v0d1	0.345478	0.2022				ACSF2	0.58928	0.61178				PRKAR1A	0.196611	0.305162
Tiam2	0.459813	0.306593				F13A1	0.193373	0.265921				DCXR	0.274113	0.277263
Galnt17	0.302112	0.220199				PRRG4	0.159821	0.0853479				WDR27	0.292579	0.31656
Map2k4	0.311575	0.193411				LMO2	0.187663	0.162051				GPR162	0.385138	0.313472
Ipcef1	0.465779	0.140155				CXCL12	0.147128	0.16602				METRNL	0.257409	0.142878
Tsc22d1	0.164353	0.0679984				OLFML2A	0.16287	0.298147				CLTRN	0.173261	0.252118
Grin2d	0.261548	0.129761				CDS1	0.166626	0.196603				DYNLT1	0.237444	0.110872
Dlg4	0.602696	0.222951				PLIN5	0.135802	0.181588				MAPK15	0.202944	0.0930608
Gprc5b	0.31353	0.210188				GRIA2	0.202862	0.160663				BMP3	0.28971	0.363364
Lrfn1	0.413231	0.217112				ZNF587	0.175909	0.0950751				DNAH11	0.236141	0.204936
Eid2	0.204529	0.106579				PSAP	0.226371	0.380132				ATP5IF1	0.411367	0.133229
Ttyh3	0.470922	0.126137				RTN4RL1	0.192343	0.165854				TUBB4B	0.215224	0.212365
Orai2	0.271671	0.11605				TGM2	0.173684	0.231319				SLC11A1	0.182375	0.166976
Calm2	0.366333	0.219909				HSPG2	0.190142	0.280897				PPIL1	0.219331	0.311968
Kcnd3	0.320488	0.205918				CLBA1	0.206701	0.260619				DSP	0.256221	0.137257
Atp2b4	0.214684	0.0867781				NXN	0.169624	0.168993				C16orf89	0.176864	0.133927
Rabep1	0.641705	0.386701				PLIN4	0.244071	0.453347				EIF6	0.298203	0.105779
Abhd12b	0.39358	0.10227				HMOX1	0.152831	0.167126				BTG3	0.237824	0.0777329
Carhsp1	0.349039	0.258933				LIX1L	0.153506	0.221534				MGAT4B	0.208621	0.120946
Arpc1a	0.433477	0.244651				C3	0.358696	0.553368				NPL	0.215164	0.187163
Ssu72	0.224865	0.140675				RHOH	0.30335	0.529521				ITGB6	0.38686	0.33206
Myt1l	0.355313	0.285483				BNC2	0.154698	0.128948				PAM	0.366304	0.374977
Slc7a4	0.24553	0.101322				FMNL3	0.263356	0.481282				MYOF	0.327363	0.0989227
Vti1b	0.273207	0.178293				COL18A1	0.402705	0.640305				SLC4A8	0.292055	0.217615
Tubb4a	0.433587	0.205955				RALGPS2	0.214184	0.303173				DYNLRB2	0.22666	0.168005
Ace	0.388514	0.116499				CORO2A	0.195382	0.288882				CIB1	0.266839	0.146342
Fabp3	0.239526	0.165389				SDC4	0.140585	0.158145				FUZ	0.206633	0.290098
Rapgefl1	0.196136	0.098959				MXRA8	0.226336	0.397049				SLC31A1	0.180275	0.155364
Apc	0.386044	0.225838				ZBTB7B	0.141515	0.106358				SQOR	0.213696	0.122581
Gabra5	0.224228	0.129325				RLN2	0.218925	0.33417				SOX2	0.395139	0.114328
Raph1	0.249069	0.149255				CPXM2	0.21369	0.321534				ABCA13	0.280248	0.0939794
Ccdc136	0.284931	0.175488				CYBRD1	0.233862	0.39088				TMEM45A	0.3409	0.1357
Ly6e	0.660272	0.363413				PIP5KL1	0.290474	0.511787				ADGRG1	0.27994	0.230504
Atrnl1	0.356346	0.226813				CNFN	0.159518	0.208834				MACO1	0.336715	0.112244
Sstr4	0.351874	0.239003				CELSR1	0.134668	0.114299				ABCD3	0.255861	0.295414
Ociad1	0.187409	0.0948108				APOC2	0.153743	0.117532				CFAP61	0.245373	0.201558
Slc30a3	0.449546	0.235813				AKAP13	0.289926	0.36171				SCO2	0.30521	0.0894225
Ap2b1	0.365289	0.142583				MLPH	0.164784	0.0817902				WDR13	0.218398	0.121008
Pde7b	0.425464	0.205305				CD248	0.167211	0.110083				SERINC2	0.224074	0.133811
Pcdh8	0.223194	0.135218				KRT7	0.242805	0.227494				MS4A8	0.191986	0.159303
Car10	0.303082	0.177494				VAV3	0.232624	0.28299				TOM1L1	0.221162	0.212417
Lrp1	0.454107	0.187266				EHD2	0.207841	0.224377				C1QB	0.282276	0.254345
Tnfrsf21	0.182366	0.0865962				FAM214A	0.160493	0.138562				HK1	0.271421	0.0814237
Zfp385b	0.359038	0.228358				TCIRG1	0.166944	0.232126				TPD52	0.212083	0.217595
Tceal5	0.316809	0.171041				BICDL2	0.242613	0.392694				CCDC189	0.245032	0.0857267
Itga7	0.190301	0.0879208				ZNF532	0.164938	0.113396				VEGFB	0.204275	0.140404
Arhgef4	0.230245	0.0904513				PDGFRA	0.172401	0.14433				JPT2	0.368024	0.336952
Cdip1	0.313838	0.234758				SPRY1	0.320634	0.426618				B4GALT2	0.271782	0.25065
Cep170b	0.322393	0.235037				HOXA7	0.166372	0.117473				ULK4	0.28796	0.234024
Sez6l2	0.298701	0.222216				FBN1	0.283563	0.458776				C12orf75	0.275006	0.267298
Trak1	0.246662	0.109025				LMOD1	0.168468	0.225231				MARCKSL1	0.3056	0.236191
Grsf1	0.357528	0.222699				SCUBE2	0.141365	0.103948				GCC2	0.223536	0.338352
Ampd2	0.231703	0.108081				PTPRJ	0.169804	0.211438				DTHD1	0.258342	0.0927901
Cnksr2	0.313294	0.25506				CPM	0.169901	0.0992273				PDIA4	0.276843	0.150504
Ppp3ca	0.244998	0.0932145				COL4A2	0.155446	0.156821				CFB	0.221112	0.18872
Nwd2	0.235434	0.149007				FXYD3	0.311383	0.504186				GALM	0.298466	0.0989273
Vamp2	0.170562	0.0896744				IQANK1	0.184828	0.144097				MLF1	0.201972	0.238784
Slc12a2	0.350505	0.260182				CDKL5	0.242591	0.320229				MDK	0.253595	0.337353
Bcan	0.379468	0.208402				RBM24	0.14138	0.0980748				IPO11	0.344601	0.310903
Megf8	0.349979	0.262847				MRVI1	0.288365	0.331249				PTPRT	0.270812	0.137987
Got2	0.234875	0.168682				C1QTNF3	0.159024	0.158914				POLR2I	0.22174	0.128478
Stxbp2	0.403988	0.24177				SCX	0.18131	0.106212				IFT43	0.392545	0.204019
Atf2	0.490272	0.200524				MMP9	0.168343	0.178631				PFDN6	0.24492	0.235313
Ccdc3	0.223595	0.107496				CADM1	0.242313	0.448646				TRAP1	0.530812	0.471797
Pfkl	0.26771	0.168654				EHF	0.159965	0.174419				SPAG16	0.359108	0.118761
Nol4	0.302568	0.253503				PPP1R9A	0.176199	0.133267				RIPK4	0.284581	0.286527
Mycbp2	0.3131	0.215076				ZSWIM5	0.139364	0.0786826				TMSB10	0.20821	0.150375
Ccdc30	0.445633	0.267926				DAB2	0.195973	0.238967				PDK1	0.221279	0.234116
Kcnab1	0.27055	0.197363				PEG10	0.278075	0.484386				PPP4R3B	0.27773	0.304102
Frmpd4	0.416741	0.279693				MRC2	0.363803	0.564228				SUMF2	0.247322	0.242951
Gnl3l	0.297155	0.216346				CABLES1	0.352513	0.530863				NSUN2	0.186559	0.145765
Spaca6	0.371614	0.255953				TMEM238	0.233274	0.391182				CTSH	0.305138	0.29859
Sae1	0.186066	0.0906335				LRRC1	0.207032	0.292595				VSTM2L	0.385917	0.133673
Trhde	0.305901	0.14784				ADAMTS16	0.204301	0.183722				APPL2	0.275305	0.243889
Clvs2	0.233044	0.115824				SIGIRR	0.163066	0.197793				LRIG3	0.241956	0.271815
Ocrl	0.323611	0.105931				RGS5	0.151305	0.205542				PPFIBP2	0.289865	0.195134
Grm1	0.316207	0.100291				PLEKHS1	0.153934	0.128577				PSMD4	0.419584	0.367249
Basp1	0.298606	0.113447				MARVELD1	0.151814	0.152111				ANAPC11	0.217187	0.435531
Bex3	0.308557	0.197645				EMILIN1	0.16922	0.213377				TOR1AIP2	0.299799	0.2538
Mdn1	0.282401	0.16546				FN1	0.242788	0.431621				ZNF750	0.43362	0.507138
Hap1	0.370266	0.159223				SLC9B2	0.20247	0.308923				LMOD1	0.231051	0.0980349
Khdrbs3	0.276197	0.119333				RAB23	0.219995	0.211022				C2	0.280708	0.10855
Srpk2	0.220913	0.187636				CFAP70	0.257162	0.283505				IGHG3	0.298235	0.107262
Lrrfip1	0.176152	0.108918				FANK1	0.151719	0.105119				RNF128	0.331727	0.137558
Col19a1	0.405143	0.171696				NR4A2	0.395442	0.481367				NPHP1	0.301343	0.267905
Cacna1h	0.348733	0.267476				CTSL	0.313866	0.491672				CAPN2	0.251633	0.194801
Denr	0.187134	0.0790178				ANPEP	0.178843	0.149929				RHOT1	0.230133	0.261829
Bcl11b	0.331587	0.13446				LBH	0.174947	0.0826332				HNF1B	0.222018	0.193586
Nap1l5	0.412189	0.338425				PLXDC1	0.159836	0.171806				SPEF2	0.312833	0.242398
Prkcd	0.442514	0.374862				GPR137B	0.189852	0.245887				FGF14	0.278846	0.163665
Phyhip	0.188909	0.116181				SPRED1	0.252521	0.438888				BTG2	0.274688	0.17965
Kcnt1	0.399961	0.180061				SLC27A2	0.239619	0.40531				BCKDK	0.22915	0.179825
AI593442	0.398873	0.307255				TGFBR2	0.3209	0.514537				DHRS9	0.218805	0.142531
Negr1	0.22032	0.0922436				CLDN3	0.171876	0.197656				DCN	0.326238	0.112382
Neurod6	0.478525	0.280355				SYTL1	0.207561	0.165467				RPGR	0.189168	0.29365
Lancl2	0.287938	0.256511				GPR160	0.266262	0.484028				DGAT1	0.613269	0.600659
Trp53bp1	0.263112	0.113004				LAMA2	0.200727	0.292398				SLC22A23	0.244225	0.244958
Tia1	0.246102	0.135321				TFAP2C	0.639279	0.689542				BRINP1	0.213795	0.112259
Prkaca	0.266828	0.108956				CCND2	0.204165	0.336665				STK33	0.250853	0.216555
Ephx4	0.709829	0.507266				MFAP2	0.32928	0.405354				NIT2	0.223632	0.196634
Plcb1	0.255981	0.169683				RNF208	0.174459	0.243355				TTLL5	0.24819	0.109146
Dctn2	0.200646	0.0758693				SIAH2	0.390831	0.550598				SCIN	0.206538	0.093157
Sqstm1	0.669344	0.324035				MEOX2	0.17801	0.238345				GON7	0.33607	0.114005
Ppp2ca	0.246151	0.132538				LFNG	0.197947	0.237836				IQCH	0.154745	0.255359
Emx1	0.340351	0.164706				BGN	0.219594	0.174291				SPINK1	0.280277	0.260607
Psmb6	0.297505	0.167605				CASZ1	0.152558	0.134654				TRIQK	0.198908	0.158613
Hectd2	0.218738	0.114785				SGK1	0.25005	0.233536				COLGALT1	0.361681	0.180599
Arhgap23	0.194634	0.0775871				ATP8B1	0.159837	0.16695				LRRN4	0.234692	0.218928
Slc9a7	0.376502	0.284431				C9orf116	0.183432	0.128273				DUSP5	0.236263	0.232707
Nat8l	0.302455	0.20183				OCLN	0.215249	0.163441				RSPH4A	0.400597	0.355579
Madd	0.213422	0.133667				PLEKHA6	0.154127	0.0867522				NOMO1	0.228993	0.215605
Tenm4	0.230032	0.127091				SLIT3	0.150154	0.138202				EFHC1	0.205902	0.214301
Car2	0.240054	0.0920163				TACC1	0.155737	0.163393				CD44	0.273221	0.262206
Dync1h1	0.597873	0.414005				AREG	0.302544	0.358546				C3	0.282383	0.091684
Pde4a	0.29694	0.223434				EPHA1	0.161631	0.153516				MID1IP1	0.195835	0.144451
Flot2	0.408516	0.26004				MAPK15	0.166179	0.1788				FTH1	0.219124	0.209363
Foxp2	0.29371	0.175694				ZNF587B	0.151986	0.166069				STEAP4	0.296975	0.299606
Scn2b	0.309807	0.269277				CNN2	0.173395	0.217904				C10orf95	0.272119	0.31175
Camkk2	0.735271	0.575852				FAT1	0.15596	0.112466				AZGP1	0.186571	0.158759
Rab6b	0.323307	0.119264				TES	0.147211	0.0926864				CPE	0.243419	0.264106
Pitpnm1	0.367693	0.246308				GNS	0.228278	0.276336				TFF3	0.319053	0.317884
Lamp5	0.33345	0.236788				ZBED6CL	0.189942	0.171633				PMM2	0.477918	0.443106
Kcnc1	0.241513	0.0941555				NPY1R	0.213421	0.295615				CD46	0.341277	0.150776
Cacnb3	0.371407	0.223636				PRSS8	0.25876	0.584011				TSTD1	0.620938	0.462612
Slc23a2	0.272678	0.166679				ZBTB42	0.141884	0.128416				BAD	0.311415	0.306824
Ndrg2	0.502851	0.38				PHLDB1	0.399718	0.585396				MUC1	0.201736	0.160469
Slc2a3	0.219579	0.113161				TMEM176A	0.134115	0.215136				DIXDC1	0.205539	0.215439
Gng2	0.303859	0.214969				COMP	0.234026	0.395227				MAP3K19	0.422155	0.158429
Arfgef1	0.3309	0.118448				MATN3	0.161239	0.346863				EXOC3	0.396933	0.12605
Pcp4	0.32885	0.245298				KIAA0319L	0.17409	0.181963				HERPUD1	0.266719	0.0886249
Agbl4	0.29899	0.176049				MSN	0.138184	0.137141				EPB41L5	0.232287	0.159655
Calm1	0.360506	0.223523				TSTD1	0.216609	0.223334				BACE2	0.222918	0.210374
Actl6b	0.41093	0.12417				FZD3	0.144422	0.189485				S100A13	0.283655	0.129645
Foxp1	0.305206	0.139448				SORD	0.180512	0.234058				CTSD	0.272651	0.309554
Mag	0.255537	0.150427				AKR1B1	0.240091	0.434389				NBEA	0.317842	0.116658
Apex2	0.237791	0.0727173				ESAM	0.377884	0.571391				GSTA1	0.263877	0.347535
Ermn	0.348648	0.189054				OLFML2B	0.186256	0.126692				MMP15	0.196923	0.442252
Ccsap	0.292015	0.182255				NDRG1	0.311156	0.514543				SPARC	0.193146	0.121788
Plcl2	0.257669	0.138377				TMEM229B	0.143619	0.210537				KIAA1671	0.182136	0.102344
Bex2	0.285292	0.0971638				TMEM63C	0.1954	0.153389				PACRG	0.201561	0.114994
Cry2	0.373885	0.134417				CTSB	0.157595	0.190593				MAPK13	0.187919	0.135065
Rbfox3	0.282244	0.171215				TBX2	0.273194	0.466082				TMEM106B	0.246318	0.269544
Dbndd2	0.474541	0.300112				NFATC1	0.238189	0.297168				CNTRL	0.206991	0.12479
Cttnbp2	0.212111	0.0843622				HPN	0.176498	0.211518				KRT8	0.243081	0.269606
Mrtfb	0.313756	0.226079				CILP	0.213849	0.397954				AGPAT2	0.221598	0.202171
Siae	0.373008	0.128435				FN3K	0.184996	0.192546				NINJ2	0.234222	0.195721
Robo2	0.413667	0.306863				ALOX5AP	0.173407	0.125449				SORBS3	0.381632	0.345215
Syt17	0.331928	0.246606				ANKH	0.224638	0.397286				CD2AP	0.208146	0.147462
Slc4a7	0.265337	0.131594				ETS1	0.182951	0.260728				SLC22A4	0.297176	0.291489
Pkp2	0.358427	0.202513				BAIAP3	0.532155	0.642337				RSPH9	0.224434	0.256626
Lancl1	0.292866	0.18428				CABP4	0.186862	0.250117				LPCAT3	0.195939	0.187223
Klhdc10	0.323221	0.238771				PTK7	0.320533	0.39479				CALML4	0.166122	0.126597
Ptpn5	0.385481	0.123626				LOX	0.162135	0.182753				TTC39A	0.274555	0.258086
Cacnb2	0.315218	0.163273				TFAP2A	0.198715	0.338426				C22orf15	0.304327	0.110941
Alg2	0.613141	0.455377				SHANK2	0.146298	0.18416				ACTB	0.281296	0.272092
Adam22	0.357149	0.248061				PPFIBP1	0.199761	0.32938				CXCL16	0.27776	0.304365
Nedd4l	0.326154	0.249662				FGFR3	0.18507	0.173334				ELOVL1	0.220249	0.187021
Hdac6	0.319034	0.178954				CPE	0.200578	0.314075				NAALADL2	0.283653	0.25142
Ogfod1	0.322444	0.214632				DSG2	0.19361	0.325436				TSTA3	0.301423	0.303153
Rnmt	0.503351	0.189833				ADD3	0.162587	0.118216				DRC1	0.233688	0.170524
Slc6a17	0.363024	0.221234				OLFML1	0.142032	0.115864				BHMT2	0.29951	0.112174
Kcna4	0.406658	0.361276				ARID5B	0.155563	0.145578				PMM1	0.253406	0.0820344
Osbpl3	0.201392	0.173663				PTPN22	0.171477	0.239808				C7orf50	0.227623	0.228543
Nat14	0.27022	0.113525				CAPG	0.209696	0.372294				DNMBP	0.280751	0.254045
Kcnc2	0.189074	0.115023				CCL5	0.163814	0.187194				CHIT1	0.231454	0.222263
Cdk5r2	0.314085	0.15899				CD163	0.218721	0.377795				FAM83H	0.219505	0.116661
Tuba4a	0.37571	0.144732				GALNT6	0.157139	0.179552				IFIT3	0.318558	0.0977455
Pcsk1n	0.262059	0.143164				PPP1R26	0.212408	0.287919				GADD45G	0.247569	0.250399
Tmem38a	0.54722	0.0819313				APOBR	0.161186	0.187286				CFAP47	0.636714	0.53989
Hnrnpk	0.580546	0.504703				COL11A1	0.198046	0.308503				ADRM1	0.186134	0.256549
Coro6	0.260571	0.186992				RSPH1	0.143784	0.14402				ODF3B	0.289382	0.107119
Satb2	0.359339	0.257821				GNPTAB	0.218242	0.249576				SDK1	0.208082	0.418531
Ecrg4	0.286756	0.145628				AIF1	0.195029	0.248245				TSR3	0.276945	0.286874
Etl4	0.281074	0.202644				DNAJC12	0.161324	0.0942937				INSR	0.194601	0.143769
Mapk8ip2	0.325676	0.161078				CAVIN1	0.160992	0.0843356				UGDH	0.215655	0.295145
Ano3	0.3025	0.155636				OVOL2	0.161706	0.094791				LMNTD1	0.21023	0.181752
Pianp	0.384123	0.156257				AKT3	0.272092	0.454358				FNIP2	0.18808	0.176867
Lpin2	0.262807	0.166837				TMEM205	0.191274	0.234863				MYO1D	0.267943	0.314844
mt-Atp6	0.320139	0.169814				KCNE4	0.216008	0.453295				BCL6	0.221843	0.242315
Dock3	0.370182	0.305811				SLC5A6	0.162317	0.335103				CDC42EP3	0.580773	0.450396
Arrdc3	0.284707	0.18643				MME	0.148995	0.0857953				CYSTM1	0.368582	0.331232
Dbn1	0.275853	0.15347				TMEM184A	0.208579	0.333542				TSPAN8	0.216714	0.129455
Agap3	0.364183	0.111191				IL32	0.156115	0.119581				SPIRE2	0.157951	0.19735
Atp8a1	0.319064	0.163552				PODXL2	0.164153	0.0989789				AGA	0.190082	0.162211
Atxn10	0.261363	0.101641				SPP1	0.183131	0.178738				SCEL	0.17342	0.183213
Cldn11	0.406974	0.264262				KLF2	0.198011	0.308794				DNAI2	0.247753	0.454696
Fhod3	0.390993	0.379142				PRKAA2	0.191458	0.130888				PLXNA2	0.274784	0.28829
Map1a	0.300119	0.133465				LAMA4	0.164183	0.23302				UPP1	0.183141	0.12266
Ppip5k1	0.304542	0.186659				HSBP1L1	0.223443	0.361235				C9orf135	0.272164	0.0941516
Tafa2	0.430744	0.302243				TTC6	0.179985	0.127512				PERP	0.225698	0.151954
Osbp2	0.214346	0.117881				TNC	0.20018	0.148708				TMEM8A	0.19842	0.148644
Hecw1	0.291095	0.113423				VCAN	0.2128	0.2008				CAPN13	0.356903	0.0718559
Fxyd7	0.368576	0.177392				SLC40A1	0.164831	0.118313				SMIM22	0.265094	0.282545
Clip3	0.374556	0.215573				THBS2	0.273405	0.468745				DZIP3	0.241284	0.276869
Asphd1	0.26361	0.145591				UNC5B	0.182693	0.229061				RASSF4	0.361759	0.449543
Map6	0.274833	0.0891302				CLDN7	0.244108	0.429371				AGR3	0.794156	0.383619
Dlk2	0.326199	0.186152				SLC16A3	0.194626	0.276156				HMGN3	0.206741	0.177604
Stau2	0.183671	0.087086				CALD1	0.242453	0.210493				TIMP3	0.200768	0.158973
Aff4	0.513143	0.27009				CLEC2B	0.170378	0.19901				SMIM30	0.252826	0.217278
Cap1	0.382422	0.168064				TLR5	0.157775	0.164529				GPRC5C	0.256357	0.234335
Lztr1	0.350365	0.271605				SRRM2	0.155092	0.167205				SYAP1	0.298387	0.300421
Gucy1b1	0.298479	0.144254				TJP3	0.166505	0.206108				C19orf33	0.238106	0.383363
Syt7	0.333982	0.212627				MST1	0.249695	0.381607				TMEM41B	0.31741	0.0836264
Slc8a1	0.2494	0.0924446				GLIS2	0.219647	0.370135				ZBBX	0.227359	0.247416
Rnf128	0.558275	0.492103				CYGB	0.209338	0.15492				PLD3	0.272581	0.259434
Cnih3	0.301143	0.145186				REEP6	0.218907	0.297545				TTLL9	0.209738	0.193086
Retreg2	0.261552	0.125859				THBS1	0.153604	0.181637				C1orf87	0.201665	0.188277
Shisal1	0.279301	0.183153				SLC50A1	0.200077	0.314664				HSP90AB1	0.351307	0.333568
Cux1	0.361819	0.170942				SELENBP1	0.207095	0.152533				MYEF2	0.426515	0.360032
Ptpru	0.298834	0.180607				SH3D21	0.229005	0.378698				TSPAN6	0.37136	0.284238
Csf2ra	0.271405	0.123676				TMEM26	0.181517	0.143315				IFT88	0.180493	0.233006
Lrp1b	0.306219	0.185312				CILP2	0.146801	0.101304				DIPK1B	0.226171	0.2318
Cinp	0.307237	0.227953				KCNK6	0.18785	0.342381				METRN	0.276143	0.250996
Ptprs	0.234183	0.089054				EFNA1	0.149872	0.131475				ICAM1	0.34702	0.237329
Mal	0.27216	0.160966				C1QB	0.265918	0.479814				WFDC2	0.241882	0.236137
Dnaja1	0.372797	0.170857				CNTD2	0.149901	0.230001				KIF12	0.248914	0.228591
Plekhg5	0.423264	0.387016				SEMA4B	0.144271	0.0756926				SLC28A2	0.277638	0.285015
Usp36	0.346639	0.199639				FPR3	0.232896	0.412263				TRAF4	0.217381	0.217789
Rabggtb	0.366204	0.132986				SLIT2	0.333137	0.409032				ITGB4	0.206673	0.132124
Yaf2	0.342372	0.216614				ADAMTS12	0.184216	0.296106				STOM	0.207497	0.172163
Sema4g	0.215845	0.0954104				PALM2-AKAP2	0.174897	0.237433				CFAP77	0.283938	0.311239
Ugt8a	0.457436	0.210523				PTGES	0.194729	0.127568				GNS	0.234929	0.231738
Tcaf1	0.210167	0.0931419				NOXA1	0.156259	0.0963112				PFN2	0.243108	0.254652
Tpi1	0.538388	0.437676				ACADSB	0.165912	0.179653				SLC29A1	0.184473	0.177833
Ptn	0.132824	0.0675646				TMEM204	0.16157	0.19599				TOX3	0.227523	0.155223
Pde9a	0.340339	0.113201				RCN3	0.162855	0.18187				FAM13A	0.321953	0.312415
Slc24a4	0.302348	0.127167				ETS2	0.175871	0.141834				C11orf97	0.229139	0.237312
Nrp2	0.359354	0.247349				SCNN1B	0.440515	0.593126				C4BPA	0.220192	0.165459
Psmc1	0.335019	0.243403				PECAM1	0.153537	0.17753				CCDC60	0.401724	0.349165
Cox5a	0.291028	0.174974				PTK6	0.180293	0.0970568				S100A9	0.227768	0.181895
Pnmal2	0.267712	0.136454				TMC4	0.43794	0.585275				SERPINI2	0.175286	0.116511
Tsr2	0.216016	0.169303				EXOC2	0.162824	0.1709				KRT17	0.344566	0.349324
Clstn3	0.262093	0.100557				PTPN3	0.167216	0.202462				MPP1	0.238222	0.246527
Vat1l	0.25705	0.171394				MACC1	0.177779	0.267144				PSMB5	0.255542	0.24863
Pafah1b1	0.43192	0.285006				TMPRSS3	0.15198	0.175294				LGALS3	0.229388	0.204507
Zdhhc8	0.327212	0.245069				ROBO1	0.155244	0.0963787				MACC1	0.303374	0.0983651
Ppp1r16b	0.177659	0.11695				EOGT	0.175537	0.243995				HYDIN	0.247148	0.309627
Atp2b2	0.263689	0.137949				GRIK3	0.184686	0.219231				FUCA1	0.223168	0.181492
Bdnf	0.286828	0.108788				FAAH	0.181068	0.15021				CCDC146	0.218302	0.228737
Pde2a	0.374834	0.216851				CEP72	0.168938	0.351472				NCALD	0.332872	0.388907
Rap1gap2	0.333713	0.270422				STMND1	0.191726	0.169543				HTATIP2	0.230529	0.220895
Sec23a	0.185621	0.079559				ACP5	0.279348	0.492241				PPIC	0.241142	0.225355
Arhgap33	0.28719	0.204653				IGFBP2	0.319571	0.533598				ACACA	0.297482	0.0982983
Sh3glb2	0.204557	0.0913004				ADAMTS15	0.19898	0.484114				SMPDL3A	0.374804	0.32295
Casd1	0.417009	0.0898022				RHPN2	0.178383	0.136589				HSF4	0.325972	0.312901
Spock2	0.190396	0.0579517				RECK	0.144219	0.136436				PARP14	0.201049	0.22035
Igsf8	0.270011	0.151171				MAF	0.19731	0.168089				TPP1	0.29574	0.301953
Ttyh1	0.360115	0.245382				FMO5	0.157702	0.093797				CFAP43	0.287541	0.172017
Ryr2	0.298182	0.175141				ZNF703	0.149618	0.145564				COL17A1	0.394191	0.147444
Dgkg	0.23838	0.16166				BRSK2	0.17181	0.241748				MYH14	0.290008	0.271944
Nrip2	0.206027	0.100619				CORO1A	0.185987	0.272156				IL31RA	0.161248	0.189479
Sparc	0.271375	0.145017				NR3C1	0.155834	0.179824				CCP110	0.260655	0.28708
Rprml	0.271073	0.190112				MARVELD3	0.250246	0.435795				MFSD1	0.272262	0.2493
Slc17a7	0.286386	0.0888412				SLC16A6	0.205011	0.33636				SFN	0.2823	0.0988474
Uhrf1bp1l	0.27441	0.137725				TMEM145	0.138658	0.127079				GJB1	0.191347	0.245138
Nckap1	0.317364	0.172484				CD74	0.25146	0.599952				ADK	0.346175	0.33578
Prkag2	0.252656	0.147081				SAMHD1	0.155864	0.218468				KRT5	0.275138	0.123104
Begain	0.282951	0.0909589				TBC1D9	0.154884	0.134039				TUFM	0.308192	0.128991
Zmym3	0.292129	0.21522				CRACR2B	0.17243	0.17277				ATP6V1F	0.187888	0.123658
Nmt2	0.292314	0.111181				RGS10	0.294839	0.318019				TUSC3	0.183127	0.12309
Ppp1r9a	0.197443	0.0678704				PAQR5	0.171383	0.122836				FAM227A	0.231947	0.0946586
Dlgap1	0.46539	0.192081				C19orf33	0.163151	0.155571				SLC25A25	0.252044	0.0948758
Slitrk1	0.226393	0.102609				PTPRF	0.159632	0.13567				DNAH5	0.245284	0.153603
Numb	0.22555	0.13576				PXMP2	0.178309	0.222069				YAP1	0.194445	0.16439
Stt3b	0.300441	0.165364				PLEKHA7	0.176703	0.247923				KRAS	0.219627	0.0841595
Dnajc7	0.321213	0.130144				LAMP5	0.148625	0.243776				COL6A1	0.271836	0.182132
Apba2	0.466418	0.0462165				PDGFRL	0.154271	0.143768				SLC12A2	0.27893	0.311628
Igfbp4	0.279482	0.172576				SPECC1	0.151857	0.128245				LRTOMT	0.255199	0.233485
Actn1	0.372119	0.252623				BAMBI	0.194637	0.152642				AK7	0.194309	0.213627
Add1	0.299729	0.169675				C17orf58	0.154903	0.179477				TM4SF1	0.317345	0.306394
Jdp2	0.361477	0.245632				SPINT2	0.207327	0.33905				LIPH	0.40369	0.14671
Psip1	0.259309	0.12033				PAH	0.368154	0.569897				C7	0.181046	0.262358
C1ql3	0.42182	0.313872				DKK3	0.208955	0.248843				CELSR1	0.314333	0.315006
Iglon5	0.239521	0.0902652				LTF	0.169301	0.21093				UBXN11	0.349563	0.123859
Nsf	0.532411	0.194455				LHFPL6	0.18064	0.18126				PGAP3	0.310214	0.0927517
Syt4	0.303961	0.214442				ALDH1A1	0.222617	0.37282				MT-ND2	0.244015	0.208178
Armcx5	0.239875	0.142791				ENC1	0.140829	0.0853603				TTC29	0.229006	0.187617
Tro	0.598511	0.147219				CHAD	0.168942	0.227959				IRF7	0.341146	0.128617
Nvl	0.237804	0.127782				AGT	0.155279	0.137987				PLAC8	0.349369	0.181722
Adgrb3	0.26938	0.136879				ST8SIA6	0.240869	0.413643				FAM174A	0.254972	0.282313
mt-Co1	0.449604	0.307211				ELOVL5	0.224974	0.534065				TNFSF10	0.171759	0.140432
Anxa7	0.426126	0.242088				CITED4	0.193012	0.312354				C12orf74	0.373546	0.451798
Smpd4	0.252519	0.162729				FSTL1	0.19166	0.292105				UQCC2	0.207346	0.159826
Rap1gap	0.339552	0.221836				SLC44A4	0.226296	0.388207				MYLK	0.300191	0.0995551
Ttr	0.271122	0.115253				PRR15	0.191323	0.284345				TMEM54	0.351914	0.127384
2025-09-07	0.271121	0.12719				GEM	0.149855	0.14733				SNAPIN	0.296338	0.302615
Tmem35a	0.393909	0.336136				COL10A1	0.217582	0.362391				COL28A1	0.206224	0.178897
Pfkp	0.248663	0.076511				CNRIP1	0.21932	0.403623				DDX60L	0.237578	0.220334
Cmtm5	0.371774	0.2169				CLMP	0.20424	0.26287				SRD5A3	0.259807	0.292175
Adgrl1	0.240813	0.13972				RHPN1	0.290016	0.499418				PROM2	0.220733	0.224827
Cit	0.38591	0.26119				CHST11	0.187645	0.2725				KIAA1211L	0.231446	0.184461
Ptms	0.365888	0.240744				RFLNB	0.232684	0.348842				DNAH7	0.228541	0.158756
Shox2	0.358319	0.130861				NT5M	0.166609	0.16141				CISH	0.236578	0.0956946
Gnao1	0.260727	0.159571				ABHD11	0.175017	0.175083				IL32	0.50558	0.637085
Dmtn	0.342728	0.296304				LMLN	0.174317	0.236528				AGBL2	0.201081	0.166849
Mtus2	0.286974	0.0927311				CRB3	0.165317	0.127751				PPP4R1	0.269413	0.301995
Peg3	0.280294	0.119869				RNF144A	0.177387	0.121514				TTLL10	0.277262	0.31556
Rap2b	0.271898	0.0748007				MUC1	0.150886	0.0751674				TMEM173	0.298075	0.289205
Slitrk3	0.232711	0.0843665				MYLK	0.162399	0.0978594				DENND6B	0.242879	0.257563
Necab2	0.264246	0.148312				STRBP	0.354892	0.553417				KRT7	0.257092	0.202477
Ddx24	0.273835	0.107881				RGL3	0.145414	0.165443				IFRD1	0.262449	0.254157
Shank3	0.37667	0.244585				APOL1	0.154361	0.101283				ARMC4	0.279539	0.337847
Tmem30a	0.294954	0.147778				IFI27	0.23006	0.224389				RAB11FIP1	0.282098	0.265806
Olfm1	0.242617	0.11147				SBK1	0.151893	0.266485				SPAG9	0.259818	0.0769873
Smim13	0.450269	0.333164				NOS1AP	0.18324	0.154055				TBC1D8	0.241508	0.178219
Scn1a	0.334623	0.218113				LTBP2	0.151082	0.150184				ANKRD65	0.25025	0.231258
Gfra2	0.418348	0.258036				ZNF516	0.161563	0.20421				NAXE	0.353925	0.364437
Tomm70a	0.247568	0.163407				SPON2	0.185164	0.1376				ZNF281	0.334404	0.336415
Rab37	0.296405	0.101537				ADGRV1	0.168681	0.108211				GGCT	0.393969	0.339216
Reep2	0.348194	0.226688				WNT2	0.139258	0.124146				ZMPSTE24	0.322146	0.303132
Brinp1	0.307814	0.171693				PRLR	0.174636	0.100827				DYNC2H1	0.215369	0.191684
Rnf227	0.316506	0.163413				PLPP2	0.192464	0.248748				TCTEX1D2	0.308116	0.121276
Epha4	0.452152	0.361705				ERBB3	0.166992	0.123688				SFTPC	0.22177	0.184409
Morf4l2	0.317023	0.209132				TM7SF2	0.212234	0.132548				TXNDC17	0.282495	0.268592
Aatk	0.335885	0.259152				TYROBP	0.152767	0.134333				BST2	0.237232	0.214571
Gria4	0.421318	0.324811				LLGL2	0.197037	0.208412				DDIT4	0.205316	0.165125
Hsbp1	0.282526	0.212214				ARHGEF40	0.140622	0.180718				MPZL1	0.172947	0.130646
Rcn2	0.49266	0.39036				FBP1	0.242809	0.272617				MAST4	0.184475	0.209008
Slf2	0.336407	0.257757				ANKRD30A	0.160665	0.114106				DHCR7	0.299812	0.367204
Lpcat4	0.348262	0.244554				HIGD1B	0.165602	0.169143				TMEM159	0.219669	0.178646
Scn2a	0.533467	0.434086				YBX3	0.161436	0.140908				GCHFR	0.296548	0.27974
Myo5a	0.446427	0.363173				KIF12	0.204202	0.32928				ATP2A2	0.173753	0.312803
C2cd2l	0.29888	0.199327				CEACAM5	0.194193	0.325663				FABP6	0.200306	0.192809
Sowaha	0.355122	0.261127				CNKSR1	0.1912	0.318371				TESC	0.29741	0.249883
Glrb	0.248019	0.16092				EMCN	0.153249	0.163982				TXNDC11	0.315994	0.296448
Cacna1a	0.262854	0.116229				ARHGEF38	0.15675	0.0955947				TMEM190	0.216475	0.202778
Trf	0.316271	0.178724				OMD	0.206621	0.141909				PPIA	0.244613	0.270866
Dtx3	0.216189	0.0691585				SCNN1G	0.155184	0.154371				MMAB	0.22484	0.214275
Dcaf7	0.41301	0.346464				SCARF2	0.163928	0.304039				NDFIP2	0.323167	0.306541
Cobl	0.452438	0.260667				ATP6V0E2	0.187519	0.443721				KIF1B	0.187782	0.297113
Dlgap4	0.439223	0.0880702				MAGEH1	0.186971	0.231952				ROPN1L	0.212856	0.202203
Enc1	0.307894	0.128702				ELN	0.160317	0.182926				YPEL3	0.289421	0.327089
Ttc9b	0.510037	0.181367				TMEM79	0.379286	0.56248				SLC44A3	0.25711	0.265987
Arhgap26	0.365515	0.31533				SYT1	0.223992	0.386114				COL9A2	0.218461	0.253024
Zcchc12	0.311505	0.20433				SEMA3C	0.171499	0.0950403				PKP3	0.207603	0.244017
Penk	0.334491	0.271934				CMTM3	0.189517	0.297208				GPD1L	0.312655	0.148587
Chchd6	0.274284	0.142342				RUNDC3A	0.141786	0.136652				LTA4H	0.30401	0.312387
Pdcd4	0.516085	0.228424				PCP2	0.336781	0.542408				ITGA3	0.268316	0.273679
Nptn	0.301561	0.220495				COTL1	0.227732	0.097001				KRTCAP3	0.310341	0.356172
Ackr1	0.562131	0.283723				NAXE	0.197299	0.135046				LTF	0.300761	0.199091
Fat3	0.301461	0.196686				CAV1	0.160579	0.0702041				SDR16C5	0.293803	0.248142
Sema3a	0.314172	0.306326				ELF3	0.157455	0.180305				GPR160	0.23012	0.204145
Map3k12	0.473593	0.0671796				FOXA1	0.210998	0.242694				HS6ST2	0.244995	0.26654
Cpne6	0.3261	0.196783				COL12A1	0.198272	0.233419				ATP1A1	0.277934	0.247044
Tspan13	0.329556	0.144647				DOC2A	0.323674	0.513228				MARVELD2	0.312356	0.25755
Tmem181a	0.287447	0.178189				GREB1	0.187167	0.14959				FBLN1	0.413332	0.363954
Arfgap1	0.347128	0.233598				CTSH	0.197038	0.311809				DNAH12	0.207083	0.191706
mt-Co2	0.351262	0.254375				MYO1D	0.154655	0.249769				PEX19	0.207404	0.185195
Lrrc57	0.278477	0.186385				THY1	0.272123	0.207534				PRSS23	0.248828	0.254411
Cnp	0.579433	0.514391				MACROD1	0.300298	0.306513				KIF19	0.261197	0.268809
Ccny	0.368183	0.234341				VWF	0.190301	0.153739				BCAM	0.519604	0.509435
Gpc1	0.412532	0.224542				SUSD4	0.160094	0.117128				RANBP17	0.244824	0.243648
Mobp	0.235308	0.170727				MARCKS	0.191434	0.102873				POLD2	0.271651	0.13069
Slc22a17	0.306381	0.212182				TAGLN	0.221663	0.247889				CCL18	0.209788	0.210963
Kif1a	0.448901	0.285604				AQP3	0.146656	0.147328				ATP2C2	0.312506	0.341213
Syt1	0.635428	0.532275				TPM2	0.23581	0.214316				NR4A2	0.306691	0.281969
Ppp4r4	0.370795	0.249905				TMEM63A	0.169019	0.182939				CTSL	0.228318	0.111117
Bri3bp	0.278091	0.149995				SHROOM3	0.189721	0.290256				PRDX1	0.259605	0.450094
Akap5	0.466632	0.54494				GFPT2	0.153551	0.137086				TMED3	0.388041	0.360258
Tmem88b	0.274004	0.174301				SERPING1	0.141355	0.0911758				C9orf72	0.240207	0.359452
Dab1	0.428253	0.394667				CCL2	0.17725	0.254102				AIMP2	0.240692	0.164333
Fam49b	0.255056	0.153532				MXRA5	0.16117	0.0905449				PDCD6	0.395468	0.332477
Limd2	0.516221	0.458028				SPAG6	0.202041	0.144955				MIEN1	0.233158	0.258762
Mtcl1	0.32274	0.219481				KAZALD1	0.172807	0.207357				PITPNM1	0.229854	0.166595
Myo16	0.231046	0.0943197				NES	0.208043	0.290898				CUEDC1	0.24282	0.273952
B4galt5	0.300641	0.188305				KIF26B	0.187099	0.231612				ST5	0.313619	0.12568
Slc6a7	0.249702	0.127983				SRPX2	0.205184	0.327464				CLDN4	0.462684	0.150478
Lrrn3	0.432834	0.305516				REEP1	0.295055	0.313066				CFAP100	0.228923	0.24219
Cspg5	0.433577	0.235594				SH3PXD2B	0.278211	0.331615				SPATS2L	0.214899	0.225938
Cpne4	0.249261	0.144878				MSR1	0.169746	0.111906				MEA1	0.221128	0.221137
Atp1a3	0.234429	0.119553				ENG	0.226804	0.233813				PYCR1	0.199973	0.239665
Igfbp2	0.251909	0.104723				PBX1	0.295773	0.352235				RFX2	0.254128	0.250595
Sorl1	0.243053	0.222622				FBLN2	0.157911	0.102849				GLRX	0.304082	0.091743
Mtch1	0.250277	0.0904315				GIMAP4	0.16407	0.197816				BCAP31	0.181528	0.199639
Cdc37l1	0.286945	0.155019				EME2	0.248968	0.440738				LAMA5	0.210846	0.0811516
Snap25	0.383154	0.108577				TPRG1	0.210856	0.334762				SCP2	0.176552	0.283573
Sel1l3	0.347625	0.277564				LGMN	0.192388	0.256988				TGFBI	0.222361	0.0887196
Crhr1	0.474736	0.397552				FAM189A2	0.224031	0.300873				TOGARAM2	0.253192	0.0794879
Synpo	0.22026	0.112673				CD46	0.244867	0.434075				GLO1	0.283848	0.275928
Tubb2a	0.306665	0.233552				CSF1R	0.164488	0.0739252				EFCAB2	0.213927	0.194691
Nlgn2	0.370157	0.160553				SORBS2	0.155779	0.0881735				COL6A3	0.239238	0.19757
Itpr1	0.245428	0.106283				TOX3	0.159527	0.285442				TTC12	0.211173	0.199164
Gde1	0.579526	0.434571				SRMS	0.159983	0.116118				VWA3A	0.247504	0.234989
Prpf40b	0.189758	0.0523093				S1PR1	0.235015	0.394017				C11orf16	0.223228	0.19365
Rgl1	0.207723	0.130009				KRT8	0.16381	0.229017				BBOF1	0.248865	0.0708802
Synpo2	0.280627	0.14688				ITGB2	0.16784	0.0975454				AC007906.2	0.251479	0.269229
Dscam	0.274286	0.155546				MMP2	0.18548	0.263269				ZDHHC16	0.181264	0.152126
Cnst	0.317963	0.2509				NUAK1	0.158734	0.0799243				CEP70	0.411957	0.526778
Srpk1	0.410252	0.2357				MAPT	0.266889	0.490732				SPACA9	0.325757	0.131887
Dgkb	0.243748	0.155546				APOC1	0.31912	0.538787				TEKT1	0.217685	0.167091
Ap2m1	0.670089	0.363693				ZEB2	0.166845	0.216243				LGALS1	0.196276	0.120115
Me3	0.305334	0.070037				LARGE2	0.151806	0.0942504				BGN	0.219201	0.0922285
Atp6v0b	0.316265	0.201054				MPEG1	0.29318	0.479663				ROS1	0.235599	0.230673
Carmil3	0.304639	0.189228				LRRC32	0.235913	0.32568				CFAP73	0.148814	0.159999
Dnajc6	0.254644	0.0873479				MAP3K5	0.188373	0.102379				FBP1	0.193081	0.130131
Atp1a1	0.247335	0.0814745				BMP8A	0.181369	0.237799				CAPN1	0.179224	0.177603
Cpne5	0.297317	0.191838				CPXM1	0.152458	0.134224				MYL9	0.507694	0.347893
Cacna1d	0.250681	0.134775				IFITM3	0.189071	0.482409				ERBB2	0.152706	0.180738
Nnat	0.297282	0.153713				PLAU	0.18045	0.135313				POR	0.218589	0.21005
Fndc4	0.33887	0.148463				OSCP1	0.169072	0.104436				PTK7	0.354637	0.457164
Ccn3	0.443734	0.163285				PARM1	0.223305	0.256704				FABP3	0.282444	0.275249
Usp14	0.376378	0.100494				SEMA5A	0.213327	0.324317				LAPTM4B	0.445935	0.394846
Car14	0.386266	0.232848				CRYAB	0.149366	0.118798				ALDH1A1	0.271823	0.297556
Stmn1	0.551783	0.487834				ABHD3	0.176748	0.0935136				GLB1L3	0.20983	0.198659
Atpif1	0.375832	0.265659				CEMIP	0.419374	0.502387				RFX3	0.193299	0.160629
Wdr6	0.333473	0.186874				C6orf132	0.424486	0.501075				STK39	0.384935	0.136999
Cltb	0.27751	0.111721				CDON	0.178074	0.184187				MSI2	0.241213	0.24502
Golga7b	0.48177	0.247724				SPSB1	0.232912	0.39116				LMNA	0.172709	0.18034
Egr1	0.382738	0.194378				SLC7A2	0.259955	0.4896				MNAT1	0.241026	0.213147
Tomm40	0.191308	0.119319				MCAM	0.154501	0.266491				ARRB2	0.290399	0.30865
Galnt9	0.298054	0.244748				ASCL1	0.158056	0.129193				KANSL1L	0.212164	0.160051
Ensa	0.262135	0.161691				IFT140	0.297708	0.393029				CD68	0.197771	0.165201
Sgsm1	0.240119	0.14631				CHN1	0.155506	0.0845704				HIP1R	0.427755	0.427687
Ttc14	0.320007	0.17375				GPRC5A	0.172503	0.133186				KRT19	0.316294	0.28726
Lrrk2	0.257021	0.115517				SKAP1	0.141645	0.144858				BSCL2	0.267106	0.102029
Ubqln2	0.216744	0.125831				FBLN5	0.175205	0.237535				FXYD5	0.232339	0.193947
Galnt18	0.402752	0.24185				C17orf97	0.152137	0.22881				LASP1	0.22485	0.20258
Hars	0.326812	0.154735				MINDY1	0.178207	0.235419				FBXO15	0.221299	0.277989
Capzb	0.306349	0.218108				PNPLA2	0.145376	0.144909				MORN5	0.242933	0.203533
Chchd10	0.485351	0.316059				PRDM1	0.147848	0.0750925				NSMCE1	0.249682	0.26531
Mras	0.513607	0.37237				SDR16C5	0.152385	0.0820245				POLR2C	0.252205	0.258098
Itm2a	0.267666	0.166952				KCTD1	0.156881	0.127098				MUC20	0.220046	0.14434
Cplane1	0.220525	0.146745				ETV1	0.155614	0.17094				TPGS2	0.281456	0.28602
Gtdc1	0.489916	0.274166				HOOK1	0.28204	0.313971				NDUFAB1	0.191795	0.29567
Gsn	0.2369	0.0682651				MISP	0.207649	0.145024				AK8	0.196331	0.168568
Lrrc7	0.431208	0.298591				FRMPD2	0.214357	0.200239				EPAS1	0.435681	0.38835
Camk4	0.299938	0.167568				EVL	0.194213	0.229459				TALDO1	0.203388	0.209643
Rasgef1a	0.323058	0.0781396				MRTFB	0.166245	0.19009				COA3	0.254817	0.0890346
Cachd1	0.195148	0.0837202				KAZN	0.165618	0.114482				CTSB	0.244269	0.140303
Plekhh1	0.27908	0.206066				GAMT	0.209301	0.110403				IQCD	0.311505	0.397118
Eif2d	0.252806	0.0890379				BAG1	0.254682	0.457958				GTPBP2	0.210573	0.168216
Slc24a3	0.477558	0.206594				ITGB8	0.217158	0.212903				SCGB3A1	0.19153	0.186732
Ogt	0.471039	0.208629				SNAI2	0.379825	0.391801				EPCAM	0.258078	0.268966
Fibcd1	0.231203	0.149854				IGFBP7	0.372043	0.380473				SQSTM1	0.202703	0.207882
Raf1	0.202841	0.0571161				MYH9	0.163115	0.260042				GSE1	0.321313	0.326856
Scn3a	0.300347	0.225137				GRPR	0.188978	0.138014				GDF15	0.178393	0.149032
Rtca	0.30854	0.105325				SIX1	0.154272	0.109316				NAT14	0.298259	0.3127
Nktr	0.354116	0.278026				LIMS2	0.159798	0.112005				LPL	0.296783	0.321632
Nos1ap	0.246577	0.153564				RBM47	0.268108	0.433009				BRD3OS	0.273838	0.244306
Nell1	0.50731	0.305324				CLDN5	0.211944	0.385965				SELENOW	0.222251	0.101858
Mpp3	0.333775	0.14798				C1orf210	0.204199	0.321848				OSCP1	0.3308	0.293986
Minar2	0.29478	0.202685				CCN2	0.186818	0.259664				PARM1	0.239282	0.265436
Gabra3	0.181484	0.0851491				CRABP2	0.24549	0.430417				LAMP2	0.18758	0.153042
Atp8a2	0.275843	0.130101				PKIB	0.169164	0.219155				NKX2-1	0.436709	0.445432
Pkia	0.275194	0.201077				ERICH3	0.186619	0.115707				TP73	0.257348	0.242897
Ing2	0.306398	0.171019				CGN	0.177385	0.247526				GRHL2	0.216464	0.134366
Sgsm2	0.332559	0.250357				PGGHG	0.163859	0.169409				ITGAX	0.242438	0.244738
Hspa12a	0.588052	0.509224				FXYD6	0.188503	0.269409				MAGED1	0.424578	0.177331
Trim35	0.236637	0.0960658				TNK1	0.186734	0.289598				ITPR3	0.217118	0.197347
Helz	0.300594	0.232686				SLC15A3	0.174002	0.227219				GALE	0.259536	0.0917858
Unc80	0.221776	0.120517				FGF7	0.165386	0.400001				LHFPL2	0.179539	0.135833
Tmem41a	0.459273	0.410411				CERS4	0.160741	0.182673				ALCAM	0.270038	0.28383
Pxdn	0.284191	0.16803				C1orf226	0.186932	0.473558				PPT1	0.260314	0.272205
Acsl4	0.312842	0.155596				SLC7A7	0.228701	0.253903				SGMS2	0.251945	0.254048
Crocc	0.365283	0.265319				FYB2	0.136837	0.124474				PKIB	0.276632	0.305712
Psma1	0.373259	0.175795				VASH1	0.152132	0.147208				ITGA2	0.234465	0.211946
Trim46	0.363811	0.21781				EMP3	0.181	0.17287				LAPTM5	0.240812	0.185033
Plxna1	0.366411	0.245515				GAS6	0.189099	0.29106				IVL	0.200831	0.157546
Pgk1	0.37808	0.187563				SYNGR3	0.198013	0.292843				WHRN	0.200742	0.156486
Lrrc4b	0.254666	0.135983				B2M	0.187592	0.220327				CXCL8	0.307093	0.145065
Celsr3	0.347864	0.260866				COL3A1	0.168937	0.215443				ACKR2	0.209273	0.0981051
Dpysl2	0.338087	0.234404				THSD4	0.211907	0.353411				TMUB1	0.178809	0.133355
Ptprj	0.365164	0.198832				PTPRT	0.174792	0.0873582				DNAAF1	0.189858	0.124637
B4galt6	0.221249	0.125557				DCHS1	0.16484	0.297469				TMEM168	0.180976	0.127172
Tpm1	0.25762	0.176033				KCTD12	0.186612	0.166784				CEP126	0.218626	0.263375
Gdap1l1	0.569616	0.100498				NOVA1	0.209417	0.344615				MMP12	0.422264	0.391266
Map2	0.277092	0.334047				NID1	0.308457	0.503569				SAMD12	0.604134	0.172889
Chst1	0.275986	0.167784				CAMSAP3	0.317677	0.555965				DYDC2	0.378158	0.129643
Cadm1	0.217041	0.07597				CCDC88C	0.170005	0.190813				LAMP1	0.340868	0.325046
Cox7b	0.53479	0.313889				AQP1	0.440018	0.605981				C1R	0.319908	0.0998742
Rorb	0.176591	0.078169				LMX1B	0.227767	0.375391				BPHL	0.222424	0.249705
Sec14l5	0.299492	0.181257				NTM	0.207111	0.346312				MALSU1	0.291694	0.107208
Hlf	0.255867	0.0793979				CKLF	0.185154	0.28339				HOXB3	0.314039	0.10587
Rasd1	0.264612	0.114462				TRIB3	0.147088	0.15649				TAGLN2	0.395628	0.199724
Pip4p1	0.234111	0.135242				SMIM1	0.172362	0.212501				AK4	0.247164	0.374408
Kcnd2	0.280046	0.131775				RAC2	0.168215	0.142738				MZB1	0.225593	0.127179
Ap1g1	0.367271	0.155592				COL6A3	0.16142	0.43508				CTNNA1	0.211267	0.274017
Klc1	0.245657	0.115076				DDIT4	0.180261	0.205246				NEIL1	0.318658	0.333598
Prkcb	0.288314	0.172961				CYBB	0.241062	0.436358				OCIAD2	0.283208	0.190557
Kcnf1	0.248089	0.103251				CAPN9	0.238181	0.527494				DNAJA4	0.236574	0.219917
Gmps	0.31325	0.198081				PKD2	0.220735	0.395739				SYTL3	0.196884	0.0905445
Rnf41	0.289133	0.0773473				LHFPL2	0.263889	0.334314				CHGA	0.303212	0.302186
Rasgef1b	0.245917	0.182712				RHBDL1	0.152629	0.0917398				F3	0.220745	0.0971527
Scamp1	0.387363	0.276618				EPS8L2	0.158876	0.182013				NOD1	0.261141	0.169421
Inka2	0.299016	0.19923				TDRD5	0.163413	0.219998				MROH1	0.185075	0.184731
Ap1ar	0.320669	0.140603				NEBL	0.30167	0.512				CROCC	0.243328	0.174561
Prdm8	0.283334	0.163835				ALDH2	0.168948	0.154036				PDPN	0.19522	0.280232
Apoe	0.276044	0.141539				EGFL7	0.224979	0.51936				TOB1	0.189155	0.16144
Cadm4	0.217593	0.0962483				CCNO	0.339676	0.533525				KLF5	0.250805	0.195955
Pnck	0.591296	0.466149				CD53	0.179954	0.140132				SMAGP	0.239126	0.130589
Meaf6	0.364261	0.198294				LPCAT3	0.171817	0.183012				CCL28	0.261524	0.127773
Tmtc1	0.539428	0.452917				SEZ6L2	0.168512	0.197094				ITGB8	0.188656	0.206144
Cntnap1	0.290857	0.144261				ADAMTSL5	0.195433	0.328151				ERBB3	0.175641	0.22127
Zfr	0.260984	0.14573				IRF6	0.179431	0.269138				RHOBTB3	0.323335	0.115023
Epb41l1	0.285122	0.184203				CAPN8	0.241996	0.407307				SYNGR2	0.202449	0.165531
Grina	0.275923	0.132267				CD55	0.205756	0.287833				SGK1	0.327679	0.122083
Stk32c	0.421463	0.285936				BMP2K	0.219107	0.238382				C4orf48	0.253814	0.271278
Slc12a5	0.225855	0.136794				UBE2E2	0.189448	0.134171				UQCC3	0.241916	0.228511
Vgf	0.497059	0.410126				MS4A6A	0.159302	0.10436				EVA1A	0.228234	0.21419
Kctd17	0.396141	0.196344				TMEM80	0.162324	0.280201				SOCS3	0.508686	0.165373
Rab2a	0.24056	0.160303				DEPP1	0.168811	0.1789				TEKT2	0.160747	0.310556
Mark1	0.310363	0.21494				ECHDC2	0.179066	0.130887				DPY30	0.177763	0.207332
Ids	0.338271	0.17914				TMEM45A	0.135545	0.263991				AFDN	0.188634	0.14448
Kctd1	0.259011	0.122518				GRB7	0.222889	0.348062				PATJ	0.459041	0.202004
Aldh1a2	0.37494	0.252302				LAMA3	0.202571	0.209902				TMCO1	0.198192	0.170876
Col25a1	0.530357	0.263938				SFRP4	0.184665	0.245003				CLN3	0.22697	0.195678
Prepl	0.363668	0.118273				C1QA	0.202598	0.341446				CCDC113	0.211238	0.225486
Unc79	0.274702	0.110565				GOLIM4	0.208805	0.373576				TCTN1	0.286012	0.0874341
Mfsd4a	0.387763	0.356373				DPYSL3	0.190017	0.282446				CGN	0.230005	0.0909493
Tmem59l	0.19628	0.085357				TTC39A	0.187538	0.295491				RASSF7	0.231104	0.110679
Sorbs2	0.346469	0.216365				UBE2E3	0.211727	0.34201				HES4	0.205241	0.122543
Grik3	0.390576	0.298061				MAP1B	0.171981	0.23121				GAA	0.314262	0.120626
Doc2b	0.277197	0.0939035				ECHDC3	0.147599	0.16917				SDHA	0.222022	0.161158
Icam5	0.307968	0.211165				SRCIN1	0.169077	0.213369				NDUFA2	0.319869	0.111958
Insyn1	0.286441	0.186624				PRSS22	0.198484	0.130356				CRACR2B	0.209214	0.191653
Ssx2ip	0.368202	0.335025				LRG1	0.170398	0.22789				DMKN	0.195901	0.1467
Patj	0.325899	0.102441				ABCC8	0.166526	0.160696				KIF3B	0.262421	0.375983
Srrm3	0.397179	0.346519				TPM1	0.159789	0.183281				CFAP58	0.293296	0.221811
Rusc1	0.218489	0.155352				DDR2	0.252246	0.416473				CFAP221	0.210502	0.211564
Ttc7b	0.345259	0.390628				BDH1	0.149597	0.160714				CCDC39	0.262817	0.225208
Ice1	0.225327	0.100915				LOXL1	0.190864	0.278625				VWA3B	0.290994	0.60041
Ahsa1	0.301126	0.133967				GREB1L	0.261671	0.440564				DPP4	0.199393	0.201158
Rab3c	0.464593	0.321303				VCAM1	0.153413	0.167646				LGALS9	0.292912	0.120817
Ppfia4	0.541616	0.481912				PRNP	0.195525	0.306153				HAUS4	0.231892	0.223837
Gabrb2	0.33827	0.249968				EVPL	0.260165	0.337574				MUC4	0.355314	0.113645
Lyst	0.263182	0.121279				C12orf66	0.156434	0.142644				FMO5	0.284068	0.103947
Map11	0.292088	0.229967				ID3	0.249231	0.431386				FAM92B	0.245497	0.252755
Ralyl	0.204408	0.0971906				DCN	0.244396	0.428188				TMC5	0.341073	0.346178
Ociad2	0.433921	0.344823				MARVELD2	0.255567	0.462068				ANXA4	0.184559	0.229671
Dnm1	0.257872	0.144711				RUFY4	0.181817	0.265758				APCDD1	0.209932	0.20189
Rin1	0.282118	0.171814				KIAA1522	0.165387	0.175384				NDUFB9	0.230275	0.393549
Necab3	0.563714	0.164628				TNFRSF11A	0.175502	0.230953				HSPA5	0.200438	0.196749
Rtn4r	0.331358	0.167815				TSPOAP1	0.178664	0.171534				MFAP4	0.717775	0.21982
Rbbp7	0.215037	0.0753393				PATJ	0.21282	0.221263				FCER1G	0.350481	0.127154
Fam219a	0.259321	0.198945				ALCAM	0.201077	0.303777				MCF2L	0.257386	0.281592
Zbtb18	0.354016	0.326344				AEBP1	0.142442	0.112381				C1orf198	0.256996	0.274575
Qdpr	0.338835	0.123134				LRATD2	0.228153	0.234974				PGD	0.262969	0.0951984
Trp53i11	0.351681	0.238353				CFAP46	0.163381	0.217153				NPC2	0.267692	0.216641
Camk2b	0.318074	0.289572				FLT3	0.160956	0.126072				S100A14	0.253127	0.256618
Slc39a6	0.552592	0.184416				UBXN11	0.179919	0.270201				FPR3	0.267896	0.472205
Atp6ap2	0.306295	0.18346				WNK2	0.297365	0.49354				PKIG	0.205378	0.156394
Slc2a13	0.386672	0.124234				TSPAN1	0.15495	0.114143				CXCL12	0.212678	0.238948
Gucy1a2	0.282257	0.135217				ITGA1	0.142356	0.142059				SHROOM3	0.2532	0.246996
Hras	0.382433	0.266111				RET	0.169067	0.199185				MAP3K13	0.239208	0.269468
Spin1	0.282503	0.139497				MMP19	0.235279	0.405952				FAM3D	0.305847	0.461848
Sumo1	0.400246	0.185171				MB	0.173753	0.217611				CORO1B	0.257049	0.350644
Rims1	0.306015	0.184269				SCAMP3	0.319218	0.378873				FAM83E	0.236329	0.206887
Unc13b	0.222339	0.0983757				CYTH3	0.250058	0.232386				LRRC74B	0.269554	0.257879
Plp1	0.262735	0.185298				DUSP4	0.222749	0.249984				PXMP4	0.276673	0.1271
Eno2	0.278191	0.163568				PTPRG	0.211691	0.114196				PMPCB	0.323097	0.315524
Nkain1	0.36571	0.147017				SYBU	0.152097	0.285626				MANF	0.342825	0.292633
Eid1	0.317467	0.159299				TSPAN13	0.219576	0.327755				ALKBH5	0.223827	0.140965
Snca	0.298381	0.138975				MFAP5	0.169272	0.238165				MT-CO3	0.236611	0.0835474
Zfp428	0.471083	0.203982				ANTXR1	0.184373	0.269157				SLC30A1	0.287667	0.0863768
Ift57	0.242071	0.114452				A2M	0.205552	0.324381				TUBB2A	0.290569	0.244717
Rasgrf1	0.409286	0.229985				SGMS2	0.252769	0.302946				S100A6	0.303362	0.259652
Baalc	0.375362	0.33122				CTXN1	0.163382	0.189853				CHKA	0.24064	0.306052
Parp6	0.236331	0.12536				COL16A1	0.17623	0.141188				COQ4	0.258108	0.245015
Sema5a	0.223941	0.103795				TGFBR3	0.171766	0.111049				BBS9	0.23737	0.163144
Kcnk1	0.380613	0.226221				SLC37A2	0.155968	0.13309				ELOC	0.234221	0.28056
Pbx1	0.306166	0.175065				MAPK8IP2	0.167989	0.153543				ZDHHC2	0.251021	0.2458
Sncb	0.364507	0.233091				PRSS21	0.163299	0.197276				PRR15L	0.205245	0.165613
Srebf2	0.240095	0.0905815				PCOLCE	0.213817	0.352654				DZIP1L	0.305216	0.251938
Hdac11	0.661103	0.385899				PDGFRB	0.164383	0.170606				GALNT10	0.23057	0.176048
Camk1d	0.181671	0.0754624				EVI2B	0.154313	0.152561				PLXNB1	0.237687	0.0717077
Wasf1	0.468402	0.192424				VWA2	0.165367	0.0804805				DHRS3	0.220263	0.21499
Ptp4a3	0.371346	0.331555				FST	0.16104	0.103806				SPI1	0.269337	0.174366
Aebp1	0.368033	0.206457				CDH13	0.268009	0.313106				ETS1	0.378798	0.148369
Hdac3	0.471669	0.376814				ELOVL2	0.174836	0.224124				S100A4	0.277572	0.0827315
Asphd2	0.229369	0.115394				LAMC1	0.269914	0.504318				HES1	0.205214	0.173257
Atp6v1a	0.413285	0.271157				MSRB3	0.180658	0.240964				ZNF593	0.313563	0.298834
Ppfia2	0.217685	0.0997009				PRICKLE1	0.231112	0.411624				IGLC1	0.307179	0.14729
R3hdm4	0.297379	0.148254				LRP1	0.167638	0.199913				TCEA3	0.210137	0.173972
Serpini1	0.373437	0.265314				RTL8C	0.168572	0.143795				ANOS1	0.224677	0.139263
Stx3	0.306563	0.156381				BMPR1B	0.158218	0.292235				PLXND1	0.212177	0.230847
Cdh12	0.373153	0.269233				ASTN2	0.1598	0.183517				HEXB	0.210965	0.214177
Gda	0.297173	0.259036				FGFR2	0.187245	0.252259				PPL	0.343374	0.120058
Tuba1a	0.35871	0.304991				HECW2	0.253362	0.439612				PPP1R7	0.358272	0.0973617
Zic1	0.262619	0.161281				NECTIN4	0.155524	0.122629				QPCT	0.292377	0.0922604
Zranb2	0.340958	0.180998				CERS2	0.158345	0.160251				MYH11	0.176096	0.167395
Arhgap1	0.328972	0.188214				ABAT	0.224791	0.346905				P4HA1	0.308884	0.335237
Dusp14	0.396966	0.246277				SOX9	0.244456	0.404381				ITM2C	0.232925	0.197337
Fa2h	0.280759	0.172208				TUBB6	0.150841	0.123306				RAB27B	0.215405	0.123227
Wscd2	0.322705	0.212004				DUSP6	0.15751	0.114466				NME5	0.262777	0.257029
Rph3a	0.249023	0.197862				ZNF692	0.203739	0.319237				MT-ND4L	0.296468	0.280585
Syn3	0.521229	0.29816				KCND3	0.147763	0.314035				UBXN10	0.307732	0.314974
Plpp3	0.40193	0.279347				PARVA	0.2113	0.112786				S100A16	0.243501	0.252267
Pld3	0.272763	0.190868				CD34	0.206524	0.110999				CAPN8	0.208955	0.188673
Cbln1	0.272259	0.170902				PCSK4	0.154938	0.164176				DAW1	0.319948	0.347553
Ndufb10	0.272101	0.14694				APOE	0.210062	0.140682				DLEC1	0.494998	0.150969
Sbno1	0.449347	0.343217				EMX1	0.225922	0.390304				SLC9A3R2	0.58375	0.213447
Akt1s1	0.253503	0.161611				BPIFB1	0.169349	0.187855				KRT23	0.293259	0.37626
Pfkm	0.267232	0.147355				PLTP	0.263371	0.475078				MSN	0.231672	0.294743
Hsph1	0.326848	0.259697				ZBTB18	0.223543	0.215372				SERPINB3	0.228545	0.199804
Rasgrf2	0.226498	0.131312				EDNRB	0.16369	0.174066				KRT10	0.300544	0.391587
Stoml1	0.281993	0.14095				ANXA9	0.163268	0.220679				SEC11C	0.252046	0.223413
Tmem178	0.267066	0.0915392				ITGA2	0.188396	0.14529				SMIM15	0.229235	0.133137
Slc6a11	0.470389	0.320079				CFB	0.211767	0.488801				PPP2R3A	0.232941	0.246381
Atp6v1c1	0.252451	0.153395				DSE	0.179633	0.116752				LRRIQ1	0.293659	0.101604
Fmnl1	0.284037	0.225359				TIMP3	0.187738	0.0864318				LLGL2	0.242068	0.262358
Actr3b	0.256443	0.15239				SNX10	0.232381	0.423627				PSENEN	0.411282	0.0640707
Rab11fip4	0.236165	0.174639				TMED8	0.191218	0.3139				CFAP53	0.18557	0.154278
Dctn1	0.353114	0.256626				ANXA1	0.190196	0.158634				AQP1	0.275996	0.294124
Atp6v0e2	0.265515	0.132634				F11R	0.17754	0.229463				NT5C2	0.415126	0.0764986
Slc8a2	0.394563	0.202869				SEPTIN11	0.678945	0.73619				PRRG4	0.274091	0.0991865
Ache	0.376858	0.0429797				MANEAL	0.217235	0.389146				ERAL1	0.198325	0.155347
Med12l	0.329575	0.173514				LRRC56	0.245205	0.394067				WBP1	0.239218	0.244822
Brinp3	0.367863	0.270506				CLIC4	0.206313	0.30471				KIF9	0.305188	0.200626
Ddn	0.276096	0.206223				CAVIN3	0.280259	0.479405				CRYM	0.24562	0.212528
Ppm1l	0.365869	0.317358				ADAMTS1	0.185635	0.290524				NDRG1	0.268656	0.236216
Gabarapl2	0.294821	0.195893				CFAP43	0.162359	0.0966307				PTPRU	0.198285	0.205519
Plekha7	0.247622	0.0911899				COL5A3	0.18233	0.0869608				CFAP157	0.201635	0.154716
Kcnj4	0.45232	0.353626				PRRX1	0.211693	0.25085				IGFBP7	0.247527	0.260036
Usp33	0.397988	0.25704				PDZK1IP1	0.197643	0.151402				ALOX5AP	0.351282	0.491401
Ttyh2	0.445605	0.287894				SFXN2	0.16157	0.135969				TSPO	0.187281	0.139765
Pja2	0.598727	0.136794				CFH	0.19579	0.29462				GNAQ	0.457632	0.391494
Micu3	0.359061	0.172642				PRR15L	0.164788	0.236138				EARS2	0.246877	0.288464
Trim32	0.259343	0.0637097				SPARC	0.18049	0.262279				HSPH1	0.3113	0.111056
Ap3b2	0.285473	0.148842				FAM83E	0.225125	0.407452				ITGB2	0.335218	0.40576
Ddx17	0.513489	0.415047				CABLES2	0.223565	0.295507				ZMYND10	0.272234	0.253133
Erbin	0.394506	0.20333				MAL2	0.204061	0.330732				TSPYL5	0.16421	0.214008
Akap11	0.312479	0.132917				SLC16A9	0.161304	0.210263				PFDN2	0.492221	0.15726
Acsl5	0.369204	0.123314				CPLX1	0.173376	0.0993809				UXS1	0.232093	0.208459
Cbarp	0.314319	0.188094				DOCK5	0.165607	0.100197				CXCL10	0.169343	0.171173
Gabbr2	0.295228	0.118071				PRRX2	0.161964	0.204989				LCN2	0.25213	0.0822217
Sf3b1	0.511731	0.311106				SYT7	0.14666	0.143784				CASC1	0.348498	0.0979663
Slc44a1	0.282657	0.161378				POLR3K	0.153536	0.0805538				EBNA1BP2	0.426777	0.614482
Ttll11	0.326151	0.183699				GNG4	0.144676	0.0726726				SEPTIN5	0.234574	0.0794876
Arhgap39	0.223131	0.108368				LYPD6B	0.192597	0.283132				ISOC2	0.931797	0.363285
Kcnab3	0.383923	0.361491				MYO5C	0.139416	0.0971298				MMP2	0.223885	0.165109
Zkscan2	0.249806	0.175736				TARS2	0.196067	0.298747				ATP1B1	0.274964	0.259828
Abhd8	0.317932	0.234506				APCDD1	0.261567	0.399334				HMOX1	0.235583	0.220338
Gria1	0.280853	0.107531				DTNA	0.183634	0.279328				ABHD2	0.247887	0.381233
Tmem191c	0.582569	0.326713				FSIP1	0.201976	0.301059				PSMA7	0.214713	0.170625
Sirpa	0.252326	0.174806				NEK10	0.205298	0.265129				MUC15	0.212605	0.18719
Kcnq2	0.241413	0.102437				LRP2	0.17218	0.238288				ADI1	0.256657	0.262912
Mapk8ip3	0.293947	0.212358				LRRC17	0.208811	0.366383				PLEKHA5	0.236467	0.291709
Eml5	0.293376	0.0884161				CSPG4	0.264119	0.449578				FMN1	0.315417	0.423344
Olfm3	0.437363	0.253279				ZNF552	0.258981	0.432895				ANKRD45	0.251319	0.275908
Csrnp2	0.266242	0.131861				ACSL4	0.561445	0.623272				TUBA1C	0.252882	0.236718
Fbxw7	0.320444	0.224873				BTG2	0.334101	0.554192				GSPT1	0.258308	0.261901
Dpf1	0.283197	0.186314				GRIN2C	0.200215	0.318363				CEACAM5	0.222911	0.235904
Mdh1	0.623517	0.396295				ABHD17C	0.197749	0.265709				PON2	0.210797	0.170912
Ina	0.205441	0.0888255				ABCA3	0.166986	0.153974				PIGR	0.413416	0.447701
Napg	0.288705	0.177507				ANO9	0.191629	0.170228				MUC21	0.222178	0.226032
Nptxr	0.372537	0.0569184				TLN1	0.248471	0.417416				BAZ2B	0.260451	0.230195
Sptan1	0.237899	0.152058				ADORA1	0.160686	0.179788				COL3A1	0.242574	0.245896
Rab31	0.497994	0.113135				MYO1B	0.146184	0.111475				RAI14	0.257797	0.241025
Pcdhac2	0.404425	0.281654				ADAMTSL1	0.240404	0.433784				VWA2	0.22353	0.247637
Cx3cl1	0.234157	0.059822				CTSS	0.152734	0.127494				HSBP1	0.191131	0.156053
Cplx2	0.355608	0.247892				SLITRK6	0.195765	0.318249				ETV4	0.396154	0.406449
Col9a3	0.281423	0.137335				CDH5	0.136076	0.106348				SYNGAP1	0.224475	0.1503
Fth1	0.315922	0.167146				SOD2	0.152831	0.137531				TPH1	0.267237	0.179342
Ier5	0.341302	0.15637				ERBB4	0.227294	0.407871				DERL3	0.302424	0.292183
Ak5	0.315803	0.143787				GRN	0.197632	0.308911				IDH2	0.360575	0.362823
Glcci1	0.367849	0.229257				S100A4	0.198564	0.283875				TFRC	0.225367	0.159669
Ndrg1	0.237029	0.120277				LRRC26	0.184889	0.449738				HAGHL	0.228963	0.256377
Sdhb	0.319924	0.118456				CLIC6	0.188867	0.285699				LRPAP1	0.210114	0.123754
Zfp445	0.389221	0.216716				C11orf96	0.149412	0.154671				MAPK10	0.21236	0.226314
Mest	0.296345	0.218993				COX20	0.228756	0.376321				SLC25A29	0.27702	0.101386
Prox1	0.277605	0.17537				PLVAP	0.15425	0.160911				IGHM	0.217298	0.144723
Dlgap3	0.240199	0.0950818				CST3	0.213449	0.333049				CP	0.19474	0.118636
Cckbr	0.295067	0.197846				SUSD3	0.165234	0.17028				HSDL1	0.243813	0.256919
Pnma3	0.279769	0.0795064				AP1G2	0.266354	0.476904				P4HTM	0.18561	0.127352
Sh3gl2	0.272162	0.149315				FCER1G	0.22985	0.41251				CYB5B	0.259434	0.0774657
Ss18l1	0.258229	0.0773043				SLC6A4	0.146747	0.134655				IK	0.219597	0.190179
Hk1	0.349558	0.239707				B3GALT5	0.158237	0.170959				RAC1	0.213864	0.108545
Klhl22	0.36317	0.293485				COL8A2	0.274625	0.382078				PER2	0.274381	0.310411
Clic6	0.274513	0.104231				FBXO15	0.212603	0.33876				LSP1	0.214981	0.123249
Ak1	0.431093	0.231214				GXYLT2	0.18393	0.255134				SFTPD	0.199131	0.159166
Lratd1	0.281676	0.13967				POSTN	0.222402	0.377998				PAPSS2	0.173677	0.132825
Vxn	0.277304	0.143876				SREBF1	0.227912	0.38252				GPNMB	0.396348	0.131974
Cntn3	0.280635	0.139724				KRTCAP3	0.151782	0.131591				IFIT1	0.175301	0.108494
Diras2	0.288741	0.178283				SERPINE1	0.24592	0.457843				BAIAP2	0.203737	0.100615
Rell2	0.557737	0.487064				FAM20C	0.229927	0.373148				CSRP1	0.201166	0.187428
Lzts3	0.422789	0.339815				EMP1	0.230064	0.192562				DRC7	0.204549	0.310322
2025-09-11	0.356006	0.307895				PEAK1	0.197724	0.319586				CISD3	0.285416	0.333128
Egr3	0.268261	0.162603				SULF1	0.259346	0.469322				EI24	0.220677	0.151711
Sipa1l1	0.22884	0.106037				PPM1J	0.167026	0.231776				WDR60	0.210569	0.187493
Bcl11a	0.324056	0.210012				PITX1	0.160086	0.181811				TMEM9	0.236091	0.178029
Gtf2ird1	0.354483	0.222661				SPRY4	0.294556	0.493975				SPATA17	0.206438	0.157567
Gabbr1	0.391315	0.260434				FLNA	0.200647	0.333591				TMEM63A	0.258555	0.123641
Bbs4	0.345933	0.290474				GM2A	0.232822	0.346002				HSD17B13	0.230038	0.223549
Tnik	0.330844	0.250519				ARHGAP8	0.181336	0.243637				SLC15A3	0.226915	0.115746
Sv2a	0.489748	0.411771				HOXA9	0.259198	0.205201				NFKBIA	0.21271	0.23582
Umad1	0.260811	0.148785				RAB40C	0.193827	0.280724				THEM6	0.212757	0.325898
Elfn2	0.219536	0.13991				SH3PXD2A	0.32729	0.418286				SLC7A2	0.266431	0.222795
Pacsin1	0.369761	0.333235				SLC19A2	0.158153	0.123563				TCTN2	0.459074	0.445549
Rabgap1l	0.246874	0.116866				FUZ	0.178797	0.222003				YBX3	0.320536	0.320148
Thy1	0.214131	0.110823				C1QC	0.17284	0.237342				FANK1	0.258826	0.2118
Kcnb1	0.355019	0.197372				CLEC11A	0.293599	0.484183				PGRMC1	0.283596	0.274762
Cacna2d2	0.24795	0.178247				MYL9	0.200733	0.26245				POLDIP2	0.241363	0.138501
Tmem150c	0.313219	0.269274				EBF1	0.170992	0.254344				CDH26	0.259888	0.234204
Syne1	0.22773	0.115002				DEGS2	0.382296	0.567965				LMO7	0.402945	0.437988
Ddr1	0.402896	0.260537				CTHRC1	0.226629	0.395734				ARHGEF16	0.498276	0.487006
Cadm2	0.367646	0.247686				HEPACAM2	0.230829	0.403448				VKORC1L1	0.320707	0.312568
Synpr	0.306589	0.0799306				LY6K	0.157881	0.183676				WNK2	0.266805	0.0868155
Lrwd1	0.243482	0.102301				ITGBL1	0.187873	0.382877				MS4A7	0.258366	0.212458
Kcnh1	0.227078	0.136256				MMP13	0.168833	0.186236				CERS4	0.293529	0.126507
mt-Co3	0.205915	0.100051				ENPP4	0.18649	0.170341				SFTA3	0.215383	0.199621
Erich3	0.321635	0.181336				CA2	0.182005	0.162505				LMO3	0.201181	0.358626
Fhl2	0.333406	0.174965				CERCAM	0.159676	0.139203				DZANK1	0.18246	0.373595
Adgrb2	0.360218	0.217183				AFF3	0.21697	0.285362				AGR2	0.222447	0.187704
Trit1	0.232429	0.106675				TCF4	0.181049	0.138593				FARP1	0.27227	0.516649
Asns	0.204716	0.0887258				CEMIP2	0.170798	0.213119				KLK11	0.240228	0.186937
Tesk1	0.363146	0.182472				ISLR	0.177793	0.25421				WDR34	0.240592	0.323269
Myt1	0.254678	0.195413				CDH11	0.21097	0.349976				FLNA	0.232942	0.234598
Pknox2	0.312702	0.164567				MAP3K1	0.190193	0.275629				COL18A1	0.301476	0.327756
Gap43	0.310789	0.199362				ACTA2	0.304608	0.561317				ZFP36	0.197154	0.211651
Rtn3	0.309636	0.238683				DACH1	0.184618	0.143581				WDR19	0.281674	0.528241
Gprasp1	0.381847	0.222761				IGSF8	0.140598	0.108586				CD151	0.306507	0.468285
Faah	0.195081	0.106856				C6orf141	0.22092	0.242831				LRIG1	0.278396	0.248453
Ankrd33b	0.598738	0.389106				KIFC2	0.192576	0.28918				DEPP1	0.326644	0.32059
Myrf	0.269025	0.0958973				PLXDC2	0.151065	0.142525				CACNB1	0.401254	0.365787
Kalrn	0.229845	0.104952				NUP210	0.188224	0.29024				UGCG	0.289072	0.270722
Tpt1	0.401049	0.153274				PLEKHG6	0.227475	0.535669				GAS2L2	0.310855	0.10175
Pdxp	0.527457	0.406484				BCL2	0.174095	0.201955				FAM3B	0.201906	0.167258
Astn1	0.3419	0.203637				FAP	0.155363	0.18726				FAM216B	0.258671	0.081271
Csrp1	0.402738	0.183344				NTN1	0.185289	0.292415				PPP1R32	0.195578	0.125936
Gsg1l	0.373594	0.085522				TUFT1	0.153976	0.160756				C1orf194	0.234373	0.273018
Cacnb4	0.309306	0.184908				VEGFA	0.23184	0.218055				DEPTOR	0.248897	0.252476
Dner	0.350208	0.281107				PPM1H	0.155566	0.124323				H1F0	0.244855	0.0790004
Sgtb	0.285634	0.136117				ACTN1	0.228777	0.384875				LDLRAD1	0.248038	0.221914
Unc13a	0.279859	0.117782				SEMA3B	0.16482	0.0959349				SH3GLB2	0.225669	0.108061
Vwa5b2	0.433868	0.129542				GDF15	0.186999	0.247673				ALDH3A2	0.264167	0.250133
Gabrd	0.21712	0.0785759				CTSZ	0.244415	0.458974				LAMTOR2	0.201956	0.156431
Camk2g	0.390229	0.258219				FUT6	0.290837	0.470702				PCSK1N	0.217925	0.123238
Arhgap10	0.311754	0.178288				LYPD6	0.224444	0.339443				PRDX5	0.240653	0.222329
Sidt1	0.401541	0.181972				TNFAIP6	0.170732	0.186615				MBIP	0.290902	0.388362
Rgs7	0.313026	0.226722				TPD52	0.185346	0.282058				SERPINA1	0.249721	0.206652
Neurod1	0.291905	0.124369				CDKN2B	0.154772	0.0888397				SFTPA1	0.332778	0.34814
Sema6b	0.264871	0.222634				THEM6	0.168903	0.132164				CCDC125	0.354108	0.143804
Caly	0.349617	0.277997				MPV17L	0.140319	0.107148				RHEB	0.460108	0.433126
Mtfp1	0.358242	0.229969				PIEZO2	0.156233	0.0907711				CYB5A	0.235486	0.243585
Dlg3	0.369829	0.317964				PTPRN2	0.156673	0.190827				TMED4	0.283003	0.244903
Plekha6	0.235171	0.100091				COX6C	0.157205	0.177876				TMC4	0.191484	0.172286
Gtf2h5	0.25229	0.173106				PTGDS	0.169631	0.370737				SLC39A7	0.235917	0.255961
Rab36	0.353498	0.137009				COL4A1	0.222203	0.147967				RGS22	0.422224	0.361405
Kcnh3	0.325662	0.0750761				CA12	0.279263	0.645447				PSMA2	0.323286	0.551692
Celsr2	0.28783	0.12911				TMEM176B	0.21543	0.127114				IRS2	0.29764	0.209669
Tesc	0.268189	0.144101				SPTBN4	0.226145	0.390832				KCNK5	0.355363	0.104307
Gpr37	0.379092	0.117436				BICC1	0.249951	0.318152				PIH1D2	0.322756	0.125021
Rims3	0.400076	0.154091				CCN1	0.173592	0.261014				POGK	0.370397	0.340709
Kifc2	0.353904	0.0565829				HEG1	0.16205	0.138547				TRAFD1	0.243302	0.409341
Tcf7l2	0.558404	0.305396				ESM1	0.253621	0.444867				SPTSSA	0.222499	0.443088
Crtac1	0.306541	0.20745				TGFB1I1	0.151867	0.136306				CDKL2	0.285067	0.14004
Stk39	0.376061	0.317693				CHPT1	0.241565	0.423506				P4HA2	0.215245	0.162101
Ilrun	0.42036	0.123193				NRP1	0.402323	0.580043				CNDP2	0.274862	0.221284
Map9	0.51029	0.276303				CYP1B1	0.184009	0.190456				ICA1	0.232123	0.231534
Tecr	0.259947	0.119288				PLPP3	0.310576	0.53644				EBP	0.205191	0.194744
Slc1a3	0.289104	0.164887				GRASP	0.288571	0.471521				MAATS1	0.293446	0.344516
Oprl1	0.580408	0.370035				RAB26	0.178358	0.257197				ERI3	0.342497	0.134184
Dnaja2	0.478299	0.432423				VTCN1	0.162103	0.22965				COL1A1	0.373819	0.369104
Nudt3	0.227177	0.119545				MT2A	0.200204	0.473276				UBL3	0.203197	0.174615
Wnk2	0.328095	0.145013				PARD6B	0.161713	0.191276				LRRC10B	0.318734	0.168515
Rab40b	0.442741	0.212856				COL15A1	0.166937	0.179925				IQUB	0.209691	0.164993
Tusc3	0.538091	0.490385				DDR1	0.152668	0.143302				NFIX	0.242374	0.0821537
Lingo2	0.207474	0.0914296				HTRA1	0.205262	0.117326				S100A10	0.217219	0.163387
Ngef	0.434499	0.303155				PLSCR4	0.173962	0.0870006				CYP27A1	0.297004	0.297215
Gabra4	0.206536	0.101894				MYB	0.251857	0.111181				FOLR1	0.215152	0.172634
Podxl2	0.290716	0.115072				TRPS1	0.313507	0.524393				LRATD2	0.301477	0.368966
Creg2	0.270406	0.134904				AMZ1	0.153411	0.154659				LGALS3BP	0.234045	0.229604
Ubtf	0.278529	0.15488				SERINC2	0.153691	0.157338				LRP5	0.408513	0.127699
Ncald	0.419513	0.270181				PRELP	0.172077	0.203453				RRAD	0.222354	0.111063
Impact	0.294337	0.19326				C1S	0.388658	0.598963				NOL3	0.188277	0.156494
Trim2	0.222198	0.0798804				C1QTNF1	0.583891	0.656741				POU2AF1	0.288116	0.0884856
Slitrk4	0.470839	0.350818				BOC	0.215016	0.366693				ALDH2	0.255433	0.244815
Myrip	0.211179	0.0566978				ITGB1	0.157046	0.157933				SPA17	0.245725	0.144749
Tef	0.314706	0.233793				C11orf52	0.152865	0.162491				OLR1	0.267472	0.307072
Idh3g	0.35121	0.249524				BHLHE41	0.309459	0.317622				H2AFJ	0.338184	0.144561
Gls	0.263438	0.092924				LMTK3	0.419668	0.487272				MX1	0.231191	0.0928647
Itsn1	0.283508	0.171656				TMEM25	0.450534	0.500764				DNAI1	0.187218	0.156851
Ppp2r1a	0.279181	0.120525				PLEKHH1	0.251639	0.0793717				PSAP	0.204938	0.111842
Mlip	0.362672	0.256699				PLXND1	0.162106	0.118299				INO80B	0.321663	0.115075
Lrp11	0.231272	0.105218				CLDN4	0.374247	0.494252				TAGLN	0.222312	0.233599
Pnisr	0.164773	0.0963378				MFGE8	0.530664	0.631135				SH3BGRL2	0.245179	0.140751
Sh2d5	0.293083	0.0677332				ZNF678	0.14113	0.139494				CCDC114	0.223756	0.1093
Got1	0.245522	0.149698				KCNJ3	0.14316	0.108086				IFI27	0.173588	0.199965
Rprm	0.353151	0.255906				RBMS3	0.152464	0.108005				IFT80	0.194526	0.181613
B3galt1	0.52455	0.268785				PTPRM	0.156102	0.15492				CCDC69	0.253104	0.226936
Lmo3	0.183268	0.0588015				CCN4	0.156707	0.159841				NRP1	0.249592	0.101733
Dhx33	0.350783	0.264734				TOB1	0.162425	0.421836				LRRC59	0.28227	0.0854575
Apbb1	0.385367	0.109487				PPIC	0.152323	0.194759				ARSD	0.197192	0.116915
Igfbp5	0.326043	0.249473				RNASE1	0.363038	0.572794				TPM2	0.438125	0.129826
Prkacb	0.454143	0.290468				WDR90	0.160987	0.17543				JUP	0.210224	0.201963
Ehbp1	0.300066	0.182275				LRRC61	0.179539	0.23779				PLEKHS1	0.214533	0.358451
Stim2	0.257923	0.150252				ZEB1	0.15909	0.167567				CSPP1	0.261923	0.267167
Camkk1	0.29635	0.0685494				LCA5L	0.265238	0.346043				ACSL1	0.265539	0.270644
Sv2c	0.382571	0.223691				GSN	0.264288	0.471285				SFTA2	0.22607	0.159431
Ubqln1	0.353075	0.274703				GLS	0.171268	0.174416				RUVBL2	0.191463	0.130322
Rpusd3	0.504614	0.435131				GNB4	0.247036	0.232087				NMRAL1	0.252412	0.0745964
Dgat2	0.371739	0.155356				CATSPERG	0.215888	0.37322				ACVR1B	0.232936	0.226433
Atp6v0c	0.289263	0.197397				CCDC80	0.159148	0.0889656				INTS10	0.309557	0.107215
Scd2	0.248745	0.177927				SLC22A5	0.182627	0.179452				TMEM165	0.201225	0.151524
Cyfip2	0.319034	0.211212				DSC2	0.211315	0.341805				TXNIP	0.381922	0.343551
Snap91	0.323987	0.264298				FCGBP	0.165544	0.0944214				TXNDC5	0.198628	0.185355
Atp6v0a1	0.337825	0.219022				SDC2	0.212596	0.293124				MTSS2	0.316334	0.417796
Zdhhc22	0.428612	0.329749				ADCY1	0.170061	0.150053				CDK16	0.487121	0.497284
Sobp	0.259525	0.179453				ARSG	0.185608	0.247708				LGMN	0.250156	0.244469
Xkr4	0.378174	0.17161				ANGPTL2	0.149276	0.115785				GPRC5A	0.249948	0.277736
Pamr1	0.280862	0.239355				ZG16B	0.160792	0.296773				TSPAN19	0.238621	0.288358
Necab1	0.29529	0.113703				OVOL1	0.146645	0.117655				NIBAN2	0.294146	0.288823
Pgm2l1	0.454662	0.222805				DUSP16	0.200399	0.193863				NUPR1	0.283195	0.406183
Sult4a1	0.214306	0.0662364				EYA1	0.151696	0.151868				MUC16	0.23703	0.224453
Slc25a14	0.238167	0.148359				AXL	0.378701	0.42459				LSR	0.402487	0.347866
Mef2d	0.324112	0.228885				SLC4A7	0.190133	0.240465				PCGF2	0.40476	0.360279
Pcdh7	0.241851	0.109607										SFTPB	0.219378	0.166829
Nr3c2	0.297055	0.153671										C9orf24	0.273904	0.387019
Kcnk9	0.408226	0.294178										ALOX15	0.213616	0.155448
Plppr2	0.376428	0.323348										PARD6B	0.197685	0.175067
Dact2	0.276329	0.078134										FYB2	0.268989	0.38564
Hsp90b1	0.475877	0.297791										MS4A15	0.228159	0.0999799
Add2	0.27577	0.0969679										ARHGEF38	0.330103	0.148545
Ccdc39	0.378361	0.22207										LYN	0.488136	0.513681
Fam171a2	0.234214	0.138439										SPP1	0.229891	0.214178
Lpgat1	0.282275	0.114552										PLAUR	0.209838	0.151876
Robo1	0.3418	0.178582										CRABP2	0.239647	0.239599
Fam163b	0.25317	0.0836904										GIPR	0.222113	0.211202
Lonrf2	0.32315	0.229153										TPM1	0.321527	0.42897
Tmem63a	0.471846	0.326199										MFSD2A	0.467956	0.0899366
Dgkh	0.374345	0.280158										CFAP298	0.234726	0.116999
Grasp	0.248041	0.1589										C20orf85	0.414188	0.416334
Uqcrc1	0.250127	0.101201										ZNF282	0.230269	0.279747
Ppp2r5d	0.387198	0.300725										CTTN	0.20116	0.093105
Slc4a2	0.416849	0.203566										CCDC170	0.258626	0.104093
Lrrc73	0.286923	0.187031										C1QC	0.231454	0.0923211
Rab18	0.260594	0.176533										TMEM199	0.237812	0.142707
Nbl1	0.460822	0.43519										WDR63	0.40174	0.0730783
Homer1	0.259269	0.183537										MAL2	0.327878	0.327133
Fem1b	0.422205	0.232719										C11orf74	0.255807	0.119126
Cfl1	0.326757	0.183603										PIFO	0.245331	0.239109
Fam126b	0.434339	0.178666										STMND1	0.316284	0.343948
Cops9	0.248539	0.135931										ZDHHC9	0.502133	0.695989
Rab3b	0.210471	0.146011										EVA1C	0.654519	0.93225
Dapk1	0.377205	0.140202										SLITRK6	0.240339	0.435628
Aak1	0.247746	0.163										SYNE2	0.31961	0.604941
Wdr47	0.391819	0.349145										PCM1	0.204397	0.142666
Ptprn2	0.231141	0.0972244										SH3BGRL3	0.224891	0.229302
Gpm6b	0.301487	0.213723										ST6GALNAC6	0.197019	0.201023
Rhobtb2	0.194961	0.10856										ELF3	0.355234	0.335777
Mcf2l	0.34943	0.251577										VNN3	0.267285	0.0785662
Nin	0.243832	0.0828781										PTGDS	0.300881	0.323597
Csmd3	0.388701	0.238037										UQCRQ	0.205627	0.158241
Aplp1	0.426176	0.124144										BRI3	0.171058	0.214158
Doc2a	0.654736	0.271413										IL33	0.197472	0.168122
Ypel4	0.351656	0.256786										ATP13A4	0.185013	0.151965
Map3k5	0.272208	0.179357										EPDR1	0.292951	0.0789314
Grik5	0.297389	0.123003										ACSF2	0.291859	0.319958
Nrn1	0.333156	0.14125										BAIAP3	0.222377	0.137122
Gpx3	0.502461	0.220176										NQO1	0.28887	0.103136
Zwint	0.331291	0.170001										RAB1B	0.326848	0.443284
Vezt	0.278299	0.202454										PABPC1L	0.292603	0.427998
Frrs1l	0.507039	0.450789										CCL19	0.226455	0.0950719
Pdcd7	0.294058	0.190195										LRRC56	0.231027	0.0954975
Slc4a8	0.320358	0.143228										CXCL14	0.216422	0.255755
Napa	0.324881	0.223994										CCDC40	0.190236	0.18853
Map1b	0.274916	0.167669										CFAP52	0.321101	0.0941045
R3hdm1	0.421158	0.353776										PSMD11	0.168579	0.104222
Myh10	0.281828	0.15901										ADGB	0.336542	0.37436
Rnf14	0.365711	0.182645										SYNE1	0.389221	0.210284
Celf5	0.267308	0.144477										FAM234A	0.5428	0.512803
Kcnt2	0.264932	0.112992										GRP	0.220571	0.239455
Tacc1	0.365056	0.134209										IGHA1	0.351136	0.140652
Neurod2	0.448161	0.321304										AC013470.2	0.214646	0.221265
Eif4a2	0.211034	0.0668503										PTPRF	0.297096	0.355816
Clta	0.30155	0.211083										SPSB2	0.246908	0.266873
Kcnab2	0.247207	0.152396										FOXJ1	0.18751	0.1769
Camk2n1	0.374362	0.0796177										COQ8B	0.193059	0.152848
Ttc3	0.280931	0.189486										APBA2	0.22339	0.176902
Timp3	0.296211	0.109852										EFCAB1	0.22265	0.190668
Tanc2	0.235231	0.151575										PLS3	0.210192	0.180963
Sybu	0.264899	0.142959										SEZ6L2	0.21971	0.227529
Dagla	0.383529	0.135982										LMO4	0.223776	0.189645
Gpcpd1	0.207987	0.0759164										MED8	0.242702	0.252509
Nab2	0.241931	0.0986094										FNBP1L	0.207176	0.165807
Syt11	0.399714	0.0860157										POMC	0.226673	0.193978
Rimbp2	0.327497	0.189312										HACD4	0.426002	0.133476
Rbm25	0.272675	0.163011										IFT27	0.277089	0.0992501
Nell2	0.285302	0.148057										ORMDL2	0.21173	0.103713
Cbln4	0.255737	0.123812										GPC4	0.217369	0.218552
Reep1	0.165784	0.087424										SLC12A7	0.249337	0.26696
Pnmal1	0.409771	0.241088										LACTB2	0.287792	0.297047
Ube2m	0.404568	0.292874										FCGBP	0.281271	0.336323
Hapln2	0.46589	0.197587										ARHGAP39	0.266151	0.229899
Cdh22	0.363177	0.198416										RSPH3	0.20869	0.236535
Eef1a2	0.267905	0.226656										MBOAT2	0.34782	0.316218
Cdk9	0.181602	0.0767102										TMEM212	0.234953	0.375493
Shisa9	0.324942	0.12115										MPZL2	0.234204	0.165504
2025-09-04	0.3877	0.333664										SC5D	0.245141	0.261271
St8sia5	0.479606	0.332475										APOD	0.235324	0.240978
Stxbp5	0.349758	0.204157										MEAF6	0.182547	0.13888
Nlk	0.31829	0.238768										SCAMP4	0.250875	0.0901414
Znrf1	0.359185	0.161445										C21orf58	0.206482	0.145665
Afg3l2	0.315992	0.165406										SLC4A4	0.236721	0.192471
Kif5a	0.337861	0.275005										CEP83	0.286672	0.291647
Arfgef3	0.328309	0.210069										SDF2	0.222859	0.209555
Epha5	0.21539	0.0865226										AURKAIP1	0.241732	0.303191
Man2a2	0.417046	0.217935										CAPG	0.312276	0.304736
Cnr1	0.363362	0.190172										IGSF9B	0.199605	0.182928
Nhsl2	0.345563	0.146666										KCNS3	0.315202	0.356609
Kcnv1	0.269822	0.133553										RALGAPA2	0.209796	0.145025
Amy1	0.369485	0.23368										TMEM232	0.222254	0.21948
Slc7a14	0.31419	0.145313										TCTEX1D4	0.203212	0.156621
Adar	0.28375	0.0995546										SMPD2	0.384309	0.18621
Slitrk5	0.246924	0.145741										WDR38	0.310415	0.294441
Slc25a23	0.330955	0.234779										HSPB1	0.263632	0.260683
Aspa	0.309754	0.192372										ATP6V0D1	0.222543	0.154259
Uggt2	0.259012	0.12536										AQP5	0.209381	0.143271
Scube1	0.21146	0.0970352										ABCA5	0.273957	0.0935147
Stx1a	0.368594	0.0442315										SNTN	0.206694	0.192706
Sox10	0.323957	0.178988										RHPN1	0.236181	0.197163
Clcn4	0.554995	0.438162										CROCC2	0.420371	0.132473
Trim9	0.306567	0.234527										GOLM1	0.329101	0.115938
Kpna1	0.268916	0.125377										BASP1	0.186062	0.132099
Klc2	0.326901	0.110033										CFAP99	0.265361	0.267812
Olfm2	0.538123	0.307456										TSC22D3	0.29883	0.116138
Phyhipl	0.362747	0.232245										BZW2	0.222859	0.225788
Efnb3	0.334407	0.263347										CFAP44	0.19126	0.190139
Timm8b	0.214048	0.0685738										SNTB1	0.405991	0.419115
Ncs1	0.298752	0.23015										EXOSC4	0.247775	0.301721
Phf24	0.310612	0.155029										TMEM68	0.224674	0.233325
Pcsk2	0.315956	0.162298										EPS8L1	0.292738	0.255206
Ablim3	0.281531	0.139269										FAM221A	0.26798	0.21275
Maged1	0.248003	0.146326										SCAMP3	0.330567	0.358726
Fgf12	0.350585	0.21487										DHCR24	0.247894	0.233523
Slc22a8	0.241746	0.164772										ATP6V1B2	0.247976	0.112386
Syt14	0.209027	0.0895704										NMU	0.22323	0.200384
Apod	0.323863	0.156685										RUVBL1	0.378085	0.31176
Prkar1b	0.395742	0.128704										C20orf96	0.258313	0.213655
Btbd1	0.230489	0.102289										TNFAIP8L1	0.258263	0.202962
Calb1	0.297348	0.212033										MALL	0.381586	0.138339
Ppp3cb	0.338863	0.236669										SYTL1	0.274678	0.187932
Mog	0.228288	0.103601										APLP2	0.198386	0.370217
St6gal2	0.229034	0.0936649										CDHR4	0.29011	0.141068
Atp2b3	0.334546	0.253311										IFT46	0.152862	0.146415
Slc4a10	0.437046	0.347603										IFI44L	0.180201	0.354579
2025-03-06	0.32852	0.218371										SLCO4C1	0.209399	0.167758
Rit2	0.255497	0.122397										SLC34A2	0.238676	0.184116
Scn1b	0.27651	0.162747										ESRP2	0.27623	0.308543
Oaz2	0.228596	0.109668										AKAP1	0.28211	0.0962954
Rtn1	0.202554	0.06766										HHLA2	0.226331	0.190767
Efna3	0.300858	0.23499										MIDN	0.24102	0.175933
Ncdn	0.270243	0.113421										RAP1GAP	0.294061	0.125333
Pip4k2c	0.281617	0.0699794										CALD1	0.22976	0.207579
Akr1a1	0.214798	0.0710689										AZIN1	0.302697	0.301101
Ddx1	0.384213	0.14522										CSTB	0.219197	0.157099
Arpp21	0.395821	0.258389										WDR54	0.238681	0.16711
Casc4	0.254874	0.167273										DNAH9	0.252958	0.221548
Ndrg4	0.293855	0.187582										MED25	0.212733	0.154244
Ppp1r9b	0.336806	0.246457										C11orf88	0.192727	0.141069
Sirt2	0.357322	0.260272										KIAA1324	0.608927	0.186431
Necap1	0.262283	0.152302										APOC1	0.233404	0.274752
Bsg	0.415294	0.310118										C1orf189	0.21871	0.152963
Ube2e2	0.272319	0.183067										TMEM50B	0.227869	0.237114
Tnks1bp1	0.256701	0.14106										NEK10	0.295514	0.263047
Ppp2r2c	0.422366	0.319393										COL1A2	0.419676	0.360814
Lgi1	0.334521	0.148553										EPS8L2	0.222406	0.262145
Nfasc	0.328898	0.234075										TSC22D1	0.263535	0.241438
Tmem151a	0.17936	0.0610854										ANKRD42	0.225003	0.231455
Bin1	0.288237	0.0962436										NNMT	0.347878	0.133962
Gdi1	0.387232	0.178766										ID1	0.223508	0.213601
Dusp8	0.311773	0.144128										SLC25A16	0.333215	0.102576
Acvr1c	0.267259	0.149154										BRPF3	0.369321	0.139097
Aifm3	0.214545	0.0879518										CES4A	0.230505	0.214831
Adam23	0.214732	0.125735										FAM3C	0.201658	0.156663
Hs6st3	0.402808	0.2727										FOXA1	0.452293	0.144114
Trpc4	0.452924	0.333985										ENKUR	0.291702	0.24769
Stub1	0.517428	0.249253										CXCR4	0.21535	0.214423
Col1a2	0.34539	0.101547										PIM2	0.406523	0.134747
Cyc1	0.311611	0.212742										HIPK1	0.241398	0.206252
Zfp365	0.411625	0.248191										DOK4	0.286885	0.325029
Adgrl3	0.271797	0.112634										MT-CYB	0.415032	0.330431
Tceal3	0.252213	0.10734										PDZD11	0.191336	0.141814
Sdk2	0.335779	0.181853										RIBC1	0.21997	0.140496
Jph4	0.426432	0.246069										SPINT2	0.227227	0.0856222
Zmat4	0.247672	0.160459										CES1	0.317646	0.103704
Chchd2	0.283422	0.174181										SCGB3A2	0.19625	0.249762
Rbp1	0.290953	0.207567										STRBP	0.224392	0.247346
Camsap1	0.339154	0.19157										CD9	0.28059	0.244053
Gna12	0.437593	0.255136										PRKAB1	0.343817	0.123145
Slc7a8	0.315514	0.257552										WFDC3	0.304557	0.294808
Enpp2	0.363302	0.15825										PRSS12	0.167336	0.22552
Kcns2	0.535107	0.402532										PGGHG	0.276019	0.29795
Ahdc1	0.373051	0.197527										LGR4	0.282997	0.16425
Cops7a	0.232689	0.140157										GRB14	0.203062	0.106879
Rspo3	0.390259	0.230692										ABCA1	0.377819	0.130937
Cntnap2	0.250715	0.120515										CANT1	0.388844	0.126608
Haghl	0.238449	0.110509										PCP4L1	0.355457	0.126479
Car11	0.285733	0.224487										PRDM1	0.201574	0.22898
Rasgef1c	0.270295	0.217496										IGKC	0.270331	0.13549
Dpp6	0.343809	0.231481										CXCL17	0.192704	0.325647
Erc2	0.271532	0.138057										GSTP1	0.221742	0.251718
Prr16	0.398899	0.330101										COX6A1	0.407807	0.448906
Strn4	0.284418	0.13792										KIAA1841	0.214658	0.251137
Tagln3	0.336675	0.191567										TYMP	0.206124	0.165716
Phldb1	0.235043	0.146075										AGBL4	0.259321	0.293679
Snn	0.312743	0.125794										FOXQ1	0.192986	0.143317
Zcchc18	0.195516	0.0997321										SPATA18	0.208088	0.222269
Snhg11	0.544453	0.267986										CADPS2	0.195205	0.16714
Slc6a20a	0.434624	0.199435										SELENBP1	0.320502	0.305188
Oxr1	0.365992	0.209051										UBAC1	0.199862	0.171202
Pgrmc1	0.342355	0.241246										SEMA3C	0.257392	0.250133
Cacna1b	0.447427	0.105222										DAG1	0.241308	0.228802
Cend1	0.356979	0.153644										CC2D2A	0.246575	0.241734
Bcas1	0.235907	0.133999										CYBB	0.231662	0.210334
Fam241b	0.51962	0.270618										METTL7A	0.318126	0.312168
Grik2	0.547089	0.464804										TEX9	0.301457	0.0936991
Bhlhb9	0.180154	0.0986638										KIF21A	0.243713	0.169351
Lnpep	0.358085	0.239332										OXTR	0.282669	0.258066
Lzts1	0.370784	0.27809										P2RY6	0.226014	0.149138
Drosha	0.262056	0.138254										CCN2	0.182299	0.154021
Epha10	0.448596	0.294371										RIIAD1	0.264761	0.275359
Tenm2	0.449387	0.244047										RAB25	0.198959	0.177276
C1qtnf4	0.165833	0.0799382										ORMDL3	0.269439	0.276974
Prmt2	0.323981	0.146507										AHSA1	0.253251	0.2147
Kif2a	0.252741	0.141281										F11R	0.243406	0.228449
Nudcd3	0.327023	0.221741										ST14	0.255728	0.255691
Pde1a	0.420051	0.22089										SOAT1	0.222706	0.222893
Stmn4	0.22809	0.0695976										UNC93B1	0.224971	0.222831
Efhd2	0.336838	0.173421										IRF9	0.231048	0.26292
Parp8	0.346756	0.175839										NFKBIZ	0.300041	0.316783
Mctp1	0.285712	0.200613										PDLIM4	0.378955	0.399931
Rab5a	0.417541	0.273463										TMEM184A	0.210575	0.136044
Arhgef9	0.412876	0.260233										SUN1	0.20721	0.157874
Arhgap32	0.481321	0.260032										PPIL6	0.317715	0.255672
Glul	0.334263	0.104333										DPCD	0.295974	0.200104
Gabrb3	0.310551	0.193267										ERRFI1	0.316447	0.309155
Ptprt	0.275906	0.146619										PLEKHA6	0.440765	0.190849
Cdc40	0.257406	0.132729										IGFBP2	0.245852	0.266933
Akt3	0.620679	0.178438										SPAG1	0.261188	0.110209
Stx16	0.304214	0.080446										IFT81	0.237392	0.246538
Ripor2	0.264915	0.174594										MARCO	0.188033	0.142647
Usp22	0.291586	0.141308										TREM1	0.255032	0.254408
Mgp	0.321454	0.145996										SPPL2B	0.275105	0.263055
Celf2	0.311457	0.22134										CXCL6	0.261817	0.295625
Tsc22d4	0.311187	0.269463										YIF1A	0.283934	0.218394
Bmerb1	0.283678	0.13438										KRT80	0.272837	0.279854
Slc13a4	0.331103	0.255143										CCDC17	0.31446	0.370176
Armcx1	0.493043	0.44936										APOH	0.354814	0.11534
Bhlhe40	0.237776	0.119424										APRT	0.298681	0.244714
Scg5	0.379668	0.26631										SPATA6L	0.231096	0.156484
Camk2a	0.237704	0.092227										MUC5AC	0.247925	0.27056
Pfn2	0.512948	0.1768										MCU	0.328628	0.468794
mt-Nd4l	0.256342	0.173642										BMPR1B	0.217142	0.170447
Napb	0.203346	0.101547										LIMK1	0.240462	0.246958
Rundc3b	0.322504	0.166921										ACSL3	0.345072	0.279324
Tub	0.323103	0.363052										MGST1	0.342243	0.332563
Rnf112	0.70311	0.393942										CFH	0.292595	0.314526
Rasl11b	0.324575	0.206095										CYB561	0.211193	0.201266
Tspyl1	0.321256	0.255191										MROH6	0.233735	0.200447
Cntn2	0.349619	0.281305										DDAH1	0.231507	0.0810599
Kcnc3	0.308593	0.196915										EVPL	0.215852	0.210889
Arl8a	0.409684	0.313622										SCNN1G	0.233795	0.241409
Dync1i2	0.284372	0.141036										SDC4	0.230141	0.250517
Elmod1	0.34845	0.161786										TAX1BP1	0.28178	0.318506
Plxna2	0.491993	0.284361										ALMS1	0.207764	0.127704
Inha	0.397473	0.258789										SLC37A4	0.243981	0.243352
Rhob	0.266704	0.108757										SLC16A3	0.317678	0.352129
Dzank1	0.519941	0.461118										NWD1	0.378834	0.124021
Stk25	0.226829	0.0800262										PHIP	0.215147	0.147259
Rasd2	0.225027	0.0853046										CHL1	0.218687	0.211781
Cntn1	0.264333	0.266316										CCDC65	0.262713	0.326804
Ak4	0.377111	0.294042										CDS1	0.206007	0.197068
Rab6a	0.278903	0.17493										NDUFS6	0.321372	0.0983509
Nrg3	0.407182	0.298942										WSB1	0.229092	0.0794981
Kcns1	0.341299	0.120737										PIP	0.241344	0.218107
Amigo1	0.224346	0.146576										ADPRHL2	0.169809	0.209595
Zfp692	0.302664	0.110781										ZNF117	0.247631	0.249043
Cacng7	0.453911	0.115363										MYO6	0.205552	0.162203
Rragd	0.281889	0.226982										EFHC2	0.261334	0.213284
Rasl10a	0.27273	0.172621										DYNLRB1	0.355999	0.157427
Cadps2	0.294911	0.118952										FN1	0.397177	0.45705
Etnk1	0.353968	0.234959										ZDHHC4	0.215962	0.358251
Spryd3	0.225286	0.140427										SECISBP2L	0.243639	0.36958
Memo1	0.248209	0.132287										PLXNB2	0.471137	0.464012
Hpcal4	0.262386	0.131264										TIMP1	0.239748	0.215955
Eml6	0.214875	0.0872249										C16orf72	0.258181	0.144572
Nptx2	0.275966	0.107421										SLC52A2	0.275119	0.253622
Igfbp6	0.26367	0.117155										WLS	0.219207	0.248593
Rapgef2	0.249868	0.227323										CCDC13	0.263819	0.315945
Lrrn2	0.18602	0.108633										MPP7	0.253022	0.21255
Lmo1	0.269742	0.224016										UAP1	0.242009	0.214584
Olfml2b	0.317791	0.223046										TRIM29	0.237703	0.231094
Trub1	0.215968	0.0888483										CEP72	0.213742	0.229918
Tmem63c	0.271823	0.153354										CCDC190	0.278081	0.310262
Map3k9	0.222258	0.0859389										BAIAP2L1	0.206537	0.148449
Iqgap2	0.530335	0.349469										MAPRE3	0.16301	0.17676
Chgb	0.306902	0.171275										FAM166B	0.238746	0.254636
Plk5	0.283001	0.161172										EFHB	0.241929	0.091508
Il34	0.242428	0.0935618										MEX3D	0.377853	0.115033
Thra	0.407278	0.308428										EFNA5	0.200443	0.149503
Syt16	0.462641	0.154476										MNS1	0.23461	0.274842
Htr2a	0.20751	0.0979184										TMEM231	0.240359	0.0965151
Cygb	0.472214	0.295355										RBM47	0.231577	0.169291
Ube2o	0.486908	0.374117										ESRP1	0.207151	0.124085
Focad	0.30509	0.157464										TRAK1	0.313793	0.28929
Dynll2	0.379793	0.261567										PPP1R14C	0.288844	0.324316
Cdk5r1	0.309727	0.203755										SPNS1	0.588997	0.147369
Ccdc85a	0.339723	0.135915										JUNB	0.255629	0.0726242
Ddost	0.185066	0.0706412										CHST9	0.226381	0.0906585
Fam169a	0.423813	0.252578										KLF2	0.250256	0.0820056
Ramp3	0.419493	0.143765										ARHGAP18	0.267223	0.257221
Atxn1	0.528139	0.228547										CDCA7L	0.198343	0.232843
Chrm1	0.323615	0.221802										PLPPR3	0.266182	0.202422
Prkce	0.256541	0.136117										ERN2	0.263442	0.0961505
Zmat2	0.30026	0.164475										FXYD3	0.211626	0.257594
Hs6st2	0.200173	0.11683										RHPN2	0.192732	0.143479
Qk	0.536114	0.291345										WNK1	0.222334	0.237005
Prmt8	0.245017	0.127831										ENO1	0.196294	0.202457
Scn8a	0.295872	0.190267										IRX3	0.15662	0.203335
Rab9b	0.401664	0.288473										TNFSF13	0.237979	0.160294
Extl1	0.292639	0.11295										EPHX1	0.272386	0.0998757
Stxbp5l	0.348384	0.18893										VEZT	0.596281	0.212787
Snu13	0.422533	0.289188										CYP2F1	0.284228	0.112727
Grm5	0.270809	0.195592										STK3	0.265343	0.499201
Dkkl1	0.389723	0.302941										ZBTB18	0.203708	0.143931
Vstm2a	0.335011	0.260037										QPRT	0.344662	0.139509
Itm2c	0.346727	0.220712										C1QA	0.204443	0.206238
Zfr2	0.328278	0.119458										ARHGEF28	0.318403	0.154386
Fam78b	0.322439	0.220643										TKT	0.398456	0.382661
Cadm3	0.407244	0.294858										C1orf141	0.201255	0.168203
Ndufaf5	0.259867	0.149225										PIGS	0.202837	0.537772
Stum	0.322527	0.205445										SATB1	0.297085	0.35773
Rnf13	0.23058	0.0671435										SOX4	0.194178	0.198141
Zdhhc2	0.415461	0.196756										PSMB3	0.17363	0.336708
Abcc8	0.337294	0.318642										YWHAZ	0.254591	0.0897959
Efna5	0.675313	0.364036										MT1X	0.32829	0.398339
Gpm6a	0.243692	0.176025										PSMB4	0.163674	0.205689
Tmod2	0.457865	0.335852										DLG3	0.287568	0.337885
Gprin1	0.289041	0.155816										C9orf116	0.202472	0.134019
Lcmt1	0.269524	0.179096										CFAP46	0.184401	0.130522
Map2k1	0.30554	0.197192										AUTS2	0.302082	0.223734
Gpr162	0.29801	0.233871										TTC26	0.194747	0.353105
Gpr88	0.307741	0.198619										PIM3	0.299022	0.288332
Klhl2	0.292869	0.232925										PHLDA2	0.32029	0.11588
Ptgds	0.354097	0.243274										VPS25	0.248334	0.237434
Itpka	0.315033	0.245449										NECTIN2	0.213833	0.208447
Ttc4	0.522151	0.0881207										IL4I1	0.226345	0.230365
Iffo1	0.388637	0.155761										ALG8	0.398125	0.397943
Ddx42	0.410665	0.304697										DES	0.249411	0.22415
Pcdh9	0.231815	0.149331										PTPRN2	0.264471	0.512409
Clvs1	0.26527	0.0987927										SCNN1A	0.237479	0.276819
Rgs8	0.377891	0.287655										DNAH10	0.236992	0.309929
Disp2	0.177358	0.0737825										CAPSL	0.177821	0.1386
Smyd2	0.221838	0.102821										CCDC47	0.264314	0.0966478
Vstm2l	0.310894	0.214343										TRAF3IP1	0.577574	0.391818
Acot7	0.296427	0.205617										CLIC6	0.58555	0.473342
Ola1	0.302294	0.20827										ZDHHC7	0.216346	0.199493
Col4a1	0.281095	0.120713										ATP8B1	0.30652	0.285242
2025-09-05	0.339055	0.254171										VAT1	0.239321	0.155976
Satb1	0.281473	0.188751										DNALI1	0.336008	0.343465
Mmd	0.509872	0.301468										RAB27A	0.26191	0.260186
Dctn6	0.330302	0.280731										IFT22	0.423927	0.472142
Unc5a	0.489063	0.247313										MAGED2	0.29177	0.172062
Slc45a1	0.518322	0.428057										CCDC173	0.17763	0.253728
Dgkz	0.449371	0.248604										ZNF474	0.250009	0.131211
Scn3b	0.366961	0.282288										CLUAP1	0.226152	0.152504
Fbxo34	0.500018	0.461275										RAB40C	0.385236	0.44138
Cacna1c	0.291843	0.121534										TMPRSS11E	0.311917	0.118616
Ctnnd2	0.204125	0.0953446										GLUL	0.217592	0.14115
Sel1l	0.206026	0.0882675										SAXO2	0.519087	0.640403
Fbxl16	0.271342	0.155723										MSMB	0.186382	0.125058
St8sia3	0.378289	0.249549										DPY19L1	0.207893	0.179664
Adcy1	0.293601	0.155406										ADAM15	0.203001	0.0900752
Ahi1	0.291373	0.113685										FGFR2	0.219799	0.209337
Flrt2	0.323636	0.232454										CCDC30	0.220919	0.120395
Slc24a2	0.358102	0.114209										PPP1CA	0.202496	0.176119
Ppp1r1b	0.293354	0.174912										HPGD	0.267446	0.276909
Sema4f	0.453286	0.202665										NET1	0.522046	0.418434
Bend6	0.339649	0.17454										C4orf47	0.286207	0.13593
Gnb5	0.29003	0.21771										ABCA3	0.176968	0.135739
Rapgef6	0.45489	0.26771										AGRN	0.238409	0.188811
Gltp	0.199842	0.0470139										ST3GAL5	0.203265	0.145386
Lhfpl3	0.418992	0.235995										TC2N	0.327071	0.124109
Nap1l2	0.183564	0.083139										ZNF664	0.382374	0.139483
Slc4a3	0.499267	0.227963										SPTSSB	0.188003	0.168051
Dipk1b	0.309141	0.186792										PLTP	0.240374	0.117987
Cacna1g	0.236365	0.116765										TNFRSF19	0.22455	0.145301
Grin2b	0.333436	0.163202										DNAH3	0.327524	0.290487
Gabrg2	0.319081	0.217119										CLU	0.346573	0.459117
Atp6v1b2	0.239319	0.0508423										TACSTD2	0.207392	0.101798
Nt5dc3	0.29779	0.221852										RNASE1	0.285766	0.097194
Dmxl2	0.468763	0.318648										ATP6V0C	0.189147	0.144806
Rbms3	0.296656	0.177317										FAM174B	0.214678	0.164198
Prrt2	0.341577	0.247474										CTSS	0.319018	0.0959724
Atp6v1d	0.246485	0.12052										GFPT1	0.194901	0.17609
Auts2	0.290918	0.176572										CCND3	0.764539	0.242829
Mast3	0.259546	0.133905										PPOX	0.203074	0.189186
Hdac4	0.194002	0.0832554										CD55	0.188376	0.169115
Serpina3n	0.197751	0.103552										NME1	0.312395	0.337677
Gatm	0.377875	0.152462										LAD1	0.278285	0.31477
Arhgap20	0.294483	0.137383										NR4A1	0.229272	0.27645
Plaat3	0.545673	0.384721										LYZ	0.308482	0.327979
Nrxn2	0.414855	0.325441										PRSS8	0.212977	0.225222
Lysmd2	0.196713	0.0706487										CTSA	0.305867	0.24218
Fstl4	0.21824	0.09818										RDH10	0.408572	0.13135
Ntng1	0.543119	0.254524										VASP	0.219277	0.151859
Thyn1	0.274876	0.134394										RHOB	0.256941	0.249242
Mgat5b	0.290238	0.0959742										TMEM67	0.573788	0.281545
Pclo	0.45273	0.374254										A2M	0.344281	0.380702
Spata2l	0.350363	0.231278										STXBP1	0.614079	0.419381
Ank3	0.451297	0.206998										FAM183A	0.283281	0.19726
Sfr1	0.244665	0.137083										SERPINB11	0.30742	0.355147
Hprt	0.54056	0.307331										FAM114A1	0.327745	0.310185
Ly6h	0.289213	0.176672										IRX2	0.217635	0.0818127
Hspa8	0.330751	0.184381										PSMD7	0.195823	0.236474
mt-Nd2	0.3753	0.237583										ISG15	0.19345	0.166229
Epha6	0.505658	0.404611										NCF2	0.259893	0.264427
Tubb5	0.309217	0.121873										DNAH6	0.501562	0.148418
Dennd6b	0.4084	0.307249										CTBP2	0.319199	0.472145
Prnp	0.328447	0.100496										HSPA1B	0.18957	0.0797728
Fut9	0.313151	0.200306										WDR45B	0.245733	0.254745
Grin2a	0.397163	0.28101										CLDN1	0.266289	0.281637
Shisa7	0.334005	0.235726										BLVRA	0.294703	0.276869
Nuak1	0.505949	0.162088										VRK3	0.24075	0.204095
Grcc10	0.489316	0.362449										CFAP74	0.25365	0.394081
Ypel3	0.340571	0.16488										RAB2A	0.23793	0.229211
Foxg1	0.284164	0.124706										LPAR3	0.257567	0.291766
Wee1	0.411981	0.215353										BAK1	0.199797	0.164017
Ip6k2	0.432453	0.321638										CLPTM1L	0.255779	0.250483
Rsrp1	0.228469	0.141456										CYB5R1	0.291401	0.264823
Stx12	0.251652	0.154249										ANKMY1	0.317233	0.301336
Nefl	0.545483	0.0863691										STARD3NL	0.215504	0.271535
Babam1	0.445198	0.35193										RAPH1	0.181679	0.164039
Adcyap1r1	0.382378	0.171439										ECM1	0.264283	0.201477
Il1rapl1	0.618805	0.466555										IFI6	0.278909	0.297132
Agtpbp1	0.21662	0.102521										AK9	0.329849	0.287966
Atp6v1g1	0.232178	0.0895827										TMEM45B	0.219354	0.139142
Chd5	0.323039	0.224828										SEPHS2	0.398422	0.318578
Chn1	0.386613	0.281957										VEPH1	0.4535	0.163402
Pllp	0.229327	0.216087										SLC25A39	0.300214	0.30664
Tspyl4	0.362808	0.31022										NUCB2	0.302083	0.31427
Ndufs2	0.295514	0.0935409										DNAJB13	0.334072	0.390121
Ngrn	0.307961	0.216413										TSPAN15	0.184681	0.257048
Zfp451	0.202597	0.114185										LRRC71	0.247091	0.274611
Itga3	0.422389	0.366761										IL5RA	0.175148	0.351871
Ahnak	0.324878	0.272491										CCNJL	0.199146	0.34825
Svop	0.422125	0.326945										NF1	0.293837	0.124618
Hcn1	0.327588	0.223503										KRT15	0.198207	0.169185
Trio	0.283978	0.254157										PPP1R14B	0.286467	0.0830844
Rgs7bp	0.338577	0.270694										SAT1	0.295932	0.501158
Adam11	0.419694	0.0942642										IGF1R	0.221613	0.0972992
Gpr26	0.367077	0.127063										AQP3	0.270321	0.0828463
Atp2a2	0.316898	0.249749										TMEM163	0.188888	0.153747
Cpne7	0.458074	0.330807										TIMM17B	0.378891	0.315277
Selenop	0.370422	0.331609										SPAG8	0.209359	0.13421
Hecw2	0.256868	0.15919										CANX	0.278919	0.406846
Tmem9	0.200395	0.0933464										NEDD4L	0.261751	0.147973
Akap8l	0.270517	0.167085										FCGR3A	0.223732	0.456034
Adgrl2	0.427384	0.248722										TSPAN3	0.210206	0.133871
Syn2	0.326604	0.107848										TNS4	0.224198	0.163535
Resp18	0.352286	0.29479										SDC1	0.222378	0.432221
Phf20l1	0.322673	0.212367										TSPOAP1	0.224281	0.221148
Fzd3	0.293458	0.229046										NFE2L2	0.253272	0.106484
Abca2	0.243137	0.123274										NUBP1	0.174504	0.144987
Atad1	0.271052	0.121258										SLC9A3R1	0.198206	0.240163
Cmas	0.431238	0.367544										SPARCL1	0.289418	0.117962
Gabra1	0.173082	0.0730529										ANXA2	0.224604	0.185716
Ppm1e	0.310042	0.233756										DUSP23	0.201737	0.245495
Zkscan16	0.491485	0.340018										BAG1	0.256503	0.210912
Plekhb1	0.294406	0.169968										PRUNE2	0.231483	0.177095
Anxa6	0.277352	0.14638										TTC25	0.283816	0.31474
Grm2	0.316812	0.219921										GRN	0.245715	0.110895
Ubr3	0.285037	0.115299										CMTM4	0.260305	0.196849
Kifap3	0.448424	0.358161										ADAMTS1	0.350784	0.356781
Caln1	0.285925	0.173159										CSF1R	0.458028	0.300401
Grm4	0.385083	0.300941										EFNA1	0.225805	0.181005
Slc16a7	0.232373	0.107276										SLC44A4	0.227057	0.216646
Rtn4	0.230968	0.0923555										TMEM107	0.626026	0.659678
Nsg1	0.284454	0.176489										DRAM1	0.241704	0.178227
Sod2	0.238959	0.140562										CD163	0.247367	0.275079
Psap	0.313752	0.125068										TPPP3	0.350336	0.561246
Ndufa4	0.284401	0.208547										CERS2	0.378288	0.129854
Ldha	0.208894	0.0853776										ANKRD66	0.217151	0.224807
Jph3	0.316097	0.202668										ATF3	0.215464	0.121856
Igip	0.487925	0.383629										TMEM63B	0.273511	0.276889
Nfe2l1	0.238149	0.162025										DSG2	0.278892	0.115327
Atp1b1	0.344208	0.2574										FBXO36	0.223253	0.26303
Ctxn1	0.406904	0.335257										CALM2	0.259836	0.485972
Sprn	0.231549	0.094795										CCDC33	0.202443	0.171061
Rasgrp1	0.389348	0.281812										ATP9A	0.2366	0.283332
Sptbn2	0.234391	0.149544										CALR	0.257244	0.150654
Herc3	0.239228	0.128116										NSUN7	0.202339	0.194955
Hace1	0.44971	0.251949										ZDHHC13	0.190208	0.255711
Snap47	0.214972	0.122008										KIAA0319L	0.273932	0.304416
Cabp1	0.301238	0.143317										MGLL	0.277672	0.102227
Atp6ap1	0.232003	0.137423										SLC40A1	0.344902	0.392704
Habp4	0.400332	0.169569										NDUFA4	0.252445	0.375283
Vtn	0.411642	0.259183										EFCAB6	0.226733	0.17646
Ttl	0.346209	0.277238										HKDC1	0.180801	0.146548
Pabpn1	0.451655	0.287618										KIAA1217	0.216394	0.152844
Ptpn3	0.549235	0.428172										SERPINE1	0.265025	0.253466
Gas7	0.468152	0.31295										ANK3	0.172319	0.147457
Rilpl1	0.226545	0.128433										ARHGDIB	0.289519	0.224373
L1cam	0.400364	0.132868										ENDOD1	0.297472	0.529464
B4galnt4	0.2956	0.180873										CFAP126	0.342272	0.336906
Otub2	0.252356	0.164741										CTXN1	0.237187	0.257393
Atp1b2	0.296568	0.200751										ENPP4	0.207264	0.0790676
Mtpn	0.416091	0.243194										LRRFIP1	0.288798	0.334209
Btbd8	0.388321	0.294382										LRGUK	0.265344	0.231401
2025-09-08	0.398446	0.237993										CCDC24	0.235271	0.172994
Cst3	0.988701	0.193778										CLCA2	0.235681	0.205412
Slc39a10	0.344185	0.232047										ANXA1	0.273741	0.193075
Chid1	0.280997	0.136089										TNFRSF12A	0.201451	0.344634
Schip1	0.311338	0.114067										ECT2L	0.227831	0.261304
Park7	0.305821	0.134614										CFAP45	0.239602	0.357835
Shank2	0.353223	0.186954										HSP90AA1	0.182928	0.229147
Syngr3	0.331021	0.194127										RAB36	0.202012	0.109446
Lrfn5	0.350938	0.29772										HIP1	0.471453	0.533769
Ppp1r1a	0.461259	0.277211										CREG1	0.59755	0.620408
Cdh8	0.310598	0.232619										C2orf50	0.652374	0.649375
Mzt1	0.387726	0.290861										PCBD1	0.675936	0.674046
Fgf14	0.34821	0.188716										ZNF322	0.733325	0.721956
Pi4ka	0.379427	0.195582										KIFC3	0.636152	0.65168
Cacna1i	0.332108	0.247596										RSPH1	0.60749	0.652537
Fyttd1	0.303116	0.219295										EGFR	0.507666	0.570977
Rundc3a	0.386912	0.272399
Rbfox2	0.215946	0.097781
Sestd1	0.382106	0.20221
Nbea	0.30616	0.21989
Asap1	0.289856	0.169371
Gucy1a1	0.398864	0.224783
Syn1	0.348475	0.279127
Agap2	0.559617	0.476439
Atp6v1e1	0.248589	0.138371
Abcg4	0.333981	0.170684
Psd	0.231427	0.131113
Cryzl1	0.20885	0.0660618
Chrna4	0.234455	0.127379
Iqsec2	0.181889	0.0817135
Ttc19	0.320843	0.14577
Tmem198	0.682875	0.440057
mt-Nd1	0.269	0.137126
Pcdhgc5	0.205588	0.0755039
Chl1	0.287113	0.180638
Dclk3	0.357653	0.220651
Ubtd2	0.332928	0.188358
Tctn3	0.273659	0.180736
Camta2	0.268209	0.184893
Plcb4	0.294513	0.113688
Ckmt1	0.447557	0.288988
Mapre3	0.349318	0.161881
Plxna4	0.335036	0.104341
Gnaz	0.274376	0.164356
Tmem132a	0.200089	0.092016
Pam	0.447755	0.266658
Selenow	0.267091	0.100156
Speg	0.350143	0.228132
Cadps	0.344134	0.161134
Cplx1	0.323974	0.213461
Ntm	0.24497	0.0971468
Crmp1	0.379555	0.320104
Dgkq	0.41035	0.315815
Ap3m2	0.356816	0.274207
Slit1	0.266783	0.153125
Stmn3	0.336698	0.279358
Plch2	0.366659	0.268823
Tmeff2	0.532874	0.445834
Sertm1	0.210496	0.0931961
Idh3a	0.232082	0.0497439
Nrsn1	0.402918	0.195556
Igfn1	0.36357	0.103409
Synj1	0.3908	0.415581
Cd81	0.267062	0.0844638
Lmtk2	0.321954	0.159659
Pgbd5	0.40996	0.245538
Ndufa5	0.365949	0.207728
Lrtm2	0.225215	0.0763222
Lztfl1	0.3423	0.122278
Cdk17	0.426542	0.226364
Tafa1	0.235421	0.182988
Lrrtm4	0.213925	0.090059
Pcnx	0.304948	0.219619
Neto1	0.233935	0.0951409
Mllt11	0.296051	0.14201
Rab15	0.222928	0.115301
Lingo1	0.227567	0.0594313
Tuba1b	0.469736	0.144368
Kcnh5	0.308205	0.159317
Arl6ip1	0.289291	0.125434
Tma7	0.373827	0.28355
Ppm1a	0.184813	0.129891
Slc25a3	0.218591	0.09798
Cap2	0.234567	0.0972233
Pak7	0.357114	0.244552
Pcdh20	0.402119	0.188304
Ptprk	0.420902	0.252571
Hook1	0.318739	0.191054
Ksr1	0.205055	0.061434
Magee1	0.279155	0.158889
R3hdm2	0.350717	0.211429
Ankrd34a	0.257358	0.117935
Plec	0.539384	0.121554
Reps2	0.20703	0.101537
Nptx1	0.285699	0.176797
Igf2	0.386481	0.24902
Gprasp2	0.241321	0.104125
Ergic1	0.559401	0.450229
Tubb3	0.495358	0.455812
Gmpr	0.196999	0.116762
Slc25a22	0.223929	0.134577
Camk2d	0.506855	0.456684
Gpr158	0.442665	0.366394
Hacd3	0.26029	0.14353
Cand1	0.507386	0.387312
Rogdi	0.314769	0.114893
Slc6a15	0.354805	0.26981
Tbc1d30	0.361854	0.190251
Tmem132d	0.228592	0.14395
Atp8b2	0.193369	0.109832
Il33	0.279752	0.132475
Wipf3	0.260854	0.168305
Cryab	0.235467	0.139914
Rassf3	0.295213	0.132244
Rtn4rl1	0.284641	0.131192
Gpr37l1	0.350188	0.27371
Kbtbd11	0.236236	0.112073
Kcnmb4	0.308358	0.146903
Lrrc49	0.163333	0.0625265
Tbr1	0.335019	0.201548
Stx7	0.286991	0.145344
Atp6v1g2	0.277723	0.190257
Abr	0.252156	0.125167
C1ql2	0.430205	0.378256
Aldoa	0.44458	0.390268
Snph	0.20445	0.080425
Tmx4	0.492025	0.398797
Scg2	0.402256	0.293477
Syngap1	0.268456	0.0637685
Rnf11	0.263961	0.185962
Entpd6	0.315396	0.173371
St3gal5	0.218064	0.123432
Cck	0.297454	0.217376
Osbpl6	0.197672	0.0873386
Eif4g2	0.259013	0.14992
Pcbp3	0.315868	0.23399
Adarb2	0.414041	0.338377
Dclk1	0.282085	0.20557
Tmem130	0.229023	0.129289
Bmpr2	0.288611	0.201229
Inpp4a	0.254811	0.134622
Sphkap	0.224477	0.118841
Mlf2	0.418011	0.323001
Ndn	0.236355	0.12467
Gfod1	0.305283	0.168431
Sez6l	0.391979	0.29772
Cds2	0.296542	0.15853
Arhgap12	0.276766	0.139084
Kcnh7	0.343705	0.265971
Fnbp1	0.269662	0.149989
Nop56	0.266968	0.142928
Itm2b	0.551148	0.397573
Kdm7a	0.205466	0.105202
Ehd3	0.331076	0.253058
Mical2	0.182843	0.0818781
Snrpn	0.265	0.141718
Rufy3	0.177443	0.0759855
Serp2	0.240092	0.136215
Adcy2	0.319371	0.214488
Ncam1	0.235448	0.14935
Nrgn	0.345199	0.17861
Hectd1	0.279419	0.165917
Epop	0.381969	0.333878
Rasl10b	0.271694	0.158566
Crtc1	0.469647	0.269445
Prkaa2	0.303922	0.17093
Rap1gds1	0.323854	0.202983
Nme1	0.264517	0.171994
Syt3	0.406055	0.315838
2025-09-03	0.598316	0.452434
Fam8a1	0.229301	0.115062
Pdzrn3	0.447878	0.487803
Pak1	0.391064	0.387546
Lrrc4c	0.546076	0.625788
Mboat7	0.516054	0.631086
Ndufs3	0.511248	0.571807
Mapk1	0.473875	0.560146
Mtmr12	0.216814	0.192302
Numbl	0.353581	0.372408
Pdp1	0.400961	0.42779
